# Supplementary material for: Evaluating the impact of China’s MSW sorting pilot policy on urban sustainable development: Empirical evidence from 95 cities
Source: PLoS One. 2024 Feb 20;19(2):e0296819. doi: 10.1371/journal.pone.0296819 (PMC10878528; doi:10.1371/journal.pone.0296819)
Supplement: S1 Table — (XLSX) [file pone.0296819.s001.xlsx]

## Sheet: Sheet1
Group	City
The Experimental Group	Beijing, Tianjin, Shanghai, Chongqing, Dalian, Qingdao, Ningbo, Xiamen, Shenzhen, Handan, Suzhou, Tongling, Yichun, Tai 'an, Yichang, Guangyuan, Deyang, Shigatse, Xianyang, Hefei, Fuzhou, Lanzhou, Guangzhou, Nanning, Guiyang, Haikou, Shijiazhuang, Zhengzhou, Harbin, Wuhan, Changsha, Changchun, Nanjing, Nanchang, Shenyang, Hohhot, Yinchuan, Xining, Jinan, Taiyuan, Xi 'an, Hangzhou, Chengdu, Urumqi…
The Control Group	Tangshan, Qinhuangdao, Chengde, Cangzhou, Langfang, Shuozhou, Wuhai, Chifeng, Jinzhou, Jilin, Wuxi, Xuzhou, Changzhou, Nantong, Lianyungang, Zhenjiang, Jiaxing, Zhoushan, Lishui, Wuhu, Bengbu, Huangshan, Chuzhou, Lu 'an, Quanzhou, Ningde, Fuzhou, Shangrao, Zibo, Jining, Weihai, Linyi, Heze, Shangqiu, Huangshi, Zhuhai, Shantou, Dongguan, Liuzhou, Wuzhou, Sanya, Luzhou, Leshan, Ya 'an, Zunyi, Tongc…
