# Supplementary material for: Evaluating the impact of China’s MSW sorting pilot policy on urban sustainable development: Empirical evidence from 95 cities
Source: PLoS One. 2024 Feb 20;19(2):e0296819. doi: 10.1371/journal.pone.0296819 (PMC10878528; doi:10.1371/journal.pone.0296819)
Supplement: S1 Data — (XLSX) [file pone.0296819.s002.xlsx]

## Sheet: stata1
year	id	City	City	rate	capacity	time	treat	investment	pgdp	structure	finance	student	car	factory	popdense	new_investment	new_capacity	new_pgdp	new_car	new_factory	new_rate		new_finance	new_student	new_popdense	lninvestment	did	lncapacity	X1(structure)	X2(lnpgdp)	X3(lncar)	X4(lnfactory)	X5(lnstudent)	X6(lnfinance)	X7(lnpopdense)
2019	2	天津市	Tianjin City	100	300.23	1	1	175873	127292	63.46	31667.1		5276	13	4939	175873	300.23	127292	5276	13	100		31667.1	447.657	4939	12.0775	1	5.70455	63.46	11.7542	8.57092	2.56495	6.10403	10.363	8.50492
2013	2	天津市	Tianjin City	96.8	193.55	0	0		143129	48.05	25390.5	284.87	2482	10	2843	42121	193.55	143129	2482	10	96.8		25390.5	284.87	2843	10.6483	0	5.26554	48.05	11.8715	7.81682	2.30259	5.65203	10.1421	7.95261
2008	2	天津市	Tianjin City	93.52	162.54	0	0		65585.5	37.94	8956.05	398.853	1706	7	2858	1820	162.54	65585.5	1706	7	93.52		8956.05	398.853	2858	7.50659	0	5.09092	37.94	11.0911	7.44191	1.94591	5.98859	9.10008	7.95788
2007	2	天津市	Tianjin City	93.31	153.97	0	0	2109	52657.7	40.54	7030.82	386.963	1783	7	2912	2109	153.97	52657.7	1783	7	93.31		7030.82	386.963	2912	7.65397	0	5.03676	40.54	10.8716	7.48605	1.94591	5.95833	8.85806	7.97659
2009	2	天津市	Tianjin City	94.31	177.63	0	0	1531	76766.1	45.27	11474.1	414.32	1985	7	2716	1531	177.63	76766.1	1985	7	94.31		11474.1	414.32	2716	7.33368	0	5.1797	45.27	11.2485	7.59337	1.94591	6.02664	9.34785	7.90692
2018	2	天津市	Tianjin City	94.48	278.5	1	1		173841	58.62	28692.5	482.804	5438	9	5016	132358	278.5	173841	5438	9	94.48		28692.5	482.804	5016	11.7933	1	5.62942	58.62	12.0659	8.60117	2.19722	6.17961	10.2644	8.52039
2011	2	天津市	Tianjin City	100	189.9	0	0	81195	113481	46.16	18028.2	451.31	2395	9	2636	81195	189.9	113481	2395	9	100		18028.2	451.31	2636	11.3046	0	5.2465	46.16	11.6394	7.78114	2.19722	6.11215	9.79969	7.87702
2014	2	天津市	Tianjin City	96.67	208.71	0	0	1813	154686	49.34	28373.2	497.49	3036	8	3328	1813	208.71	154686	3036	8	96.67		28373.2	497.49	3328	7.50274	0	5.34095	49.34	11.9491	8.0183	2.07944	6.20958	10.2532	8.11013
2017	2	天津市	Tianjin City	94.43	289.76	1	1		176659	58.15	31246.5	491.565	4725	9	3276	88843	289.76	176659	4725	9	94.43		31246.5	491.565	3276	11.3946	1	5.66905	58.15	12.082	8.46062	2.19722	6.19759	10.3497	8.09438
2012	2	天津市	Tianjin City	99.81	185.41	0	0	82429	129822	46.99	21578.9	476.35	2453	9	2782	82429	185.41	129822	2453	9	99.81		21578.9	476.35	2782	11.3197	0	5.22257	46.99	11.7739	7.80507	2.19722	6.16615	9.97947	7.93093
2016	2	天津市	Tianjin City	94.16	253.3	0	0		171316	56.44	35435.2	495.986	4449	9	3639	45328	253.3	171316	4449	9	94.16		35435.2	495.986	3639	10.7217	0	5.53458	56.44	12.0513	8.40043	2.19722	6.20655	10.4755	8.19946
2010	2	天津市	Tianjin City	100	183.71	0	0	64188	93663.6	45.95	13980.2	435.83	1951	8	2752	64188	183.71	93663.6	1951	8	100		13980.2	435.83	2752	11.0696	0	5.21336	45.95	11.4475	7.5761	2.07944	6.07725	9.5454	7.92008
2020	2	天津市	Tianjin City	100	306.54	1	1	334519	101614	64.39	22720.6	412.51	5568	19	4449	334519	306.54	101614	5568	19	100		22720.6	412.51	4449	12.7204	1	5.72535	64.39	11.5289	8.62479	2.94444	6.02226	10.031	8.40043
2015	2	天津市	Tianjin City	92.73	223.19	0	0	1813	161050	52.15	31476.8	499.42	3937	9	3492	1813	223.19	161050	3937	9	92.73		31476.8	499.42	3492	7.50274	0	5.40802	52.15	11.9895	8.27817	2.19722	6.21345	10.357	8.15823
2006	2	天津市	Tianjin City	85	131.9	0	0	200	45939.5	40.21	5723.76	376.632	1632	5	2590	200	131.9	45939.5	1632	5	85		5723.76	376.632	2590	5.29832	0	4.88204	40.21	10.7351	7.39756	1.60944	5.93127	8.65238	7.85941
2009	3	石家庄市	Shijiazhuang City	100	119.24	0	0	2749	30706.5	40.15	2464.85	375	340	3	11880	2749	119.24	30706.5	340	3	100		2464.85	375	11880	7.91899	0	4.78114	40.15	10.3322	5.82895	1.09861	5.92693	7.80989	9.38261
2010	3	石家庄市	Shijiazhuang City	100	97.96	0	0	1450	34382.9	40.51	3085.09	377.01	341	3	11540	1450	97.96	34382.9	341	3	100		3085.09	377.01	11540	7.27932	0	4.58456	40.51	10.4453	5.83188	1.09861	5.93227	8.03434	9.35357
2015	3	石家庄市	Shijiazhuang City	95.68	79.65	0	0	9100	52880.9	45.84	6632.57	408.02	898	4	5439	9100	79.65	52880.9	898	4	95.68		6632.57	408.02	5439	9.11603	0	4.37764	45.84	10.8758	6.80017	1.38629	6.01132	8.79975	8.60135
2018	3	石家庄市	Shijiazhuang City	100	110.7	1	1	2510	61941.1	55.51	10097.9	471.54	1465	4	5480	2510	110.7	61941.1	1465	4	100		10097.9	471.54	5480	7.82804	1	4.70682	55.51	11.0339	7.28961	1.38629	6.15601	9.22008	8.60886
2006	3	石家庄市	Shijiazhuang City		107.9	0	0	5000	21571.4	38.94	1365.05	311.46	238	3	10636	5000	107.9	21571.4	238	3	100		1365.05	311.46	10636	8.51719	0	4.68121	38.94	9.97912	5.47227	1.09861	5.74127	7.21895	9.272
2014	3	石家庄市	Shijiazhuang City	71.04	70.36	0	0	4040	50446.5	43.81	5527.25	384.04	685	4	5431	4040	70.36	50446.5	685	4	71.04		5527.25	384.04	5431	8.304	0	4.25363	43.81	10.8287	6.52942	1.38629	5.95075	8.61745	8.59988
2012	3	石家庄市	Shijiazhuang City	94.54	81.39	0	0	235	44764.8	40.16	4616.46	393.46	459	3	8210	235	81.39	44764.8	459	3	94.54		4616.46	393.46	8210	5.45959	0	4.39925	40.16	10.7092	6.12905	1.09861	5.97498	8.43738	9.01311
2013	3	石家庄市	Shijiazhuang City	81.56	66.55	0	0		48481.4	41.44	5212.76	346.79	495	1	8220	2137.5	66.55	48481.4	495	1	81.56		5212.76	346.79	8220	7.66739	0	4.19795	41.44	10.7889	6.20456	0	5.84872	8.55887	9.01432
2019	3	石家庄市	Shijiazhuang City	100	127.84	1	1	3577	55228.1	60.74	9994.19	508.17	1633	4	6491	3577	127.84	55228.1	1633	4	100		9994.19	508.17	6491	8.18228	1	4.85078	60.74	10.9192	7.39817	1.38629	6.23081	9.20976	8.77817
2008	3	石家庄市	Shijiazhuang City	100	117	0	0	1500	29368.1	38.9	2005.08	332.816	321	3	11005	1500	117	29368.1	321	3	100		2005.08	332.816	11005	7.31322	0	4.76217	38.9	10.2877	5.77144	1.09861	5.80759	7.60344	9.30611
2011	3	石家庄市	Shijiazhuang City	100	75.25	0	0		40937.4	40.07	4046.31	389.3	344	3	8128	842.5	75.25	40937.4	344	3	100		4046.31	389.3	8128	6.73637	0	4.32082	40.07	10.6198	5.84064	1.09861	5.96435	8.30556	9.00307
2007	3	石家庄市	Shijiazhuang City	100	117	0	0		24718.3		1708.49	331.706	247	3	10831	3250	117	24718.3	247	3	100		1708.49	331.706	10831	8.08641	0	4.76217	38.92	10.1153	5.50939	1.09861	5.80425	7.44337	9.29017
2020	3	石家庄市	Shijiazhuang City	100	127.25	1	1	19558	52961	62.19	10162.2	519.103	2032	7	6483	19558	127.25	52961	2032	7	100		10162.2	519.103	6483	9.88114	1	4.84615	62.19	10.8773	7.61678	1.94591	6.2521	9.22643	8.77694
2016	3	石家庄市	Shijiazhuang City	100	95.97	0	0	1500	57107.2	46.44	7188.04	427.698	962	6	5467	1500	95.97	57107.2	962	6	100		7188.04	427.698	5467	7.31322	0	4.56404	46.44	10.9527	6.86901	1.79176	6.05842	8.88017	8.60648
2017	3	石家庄市	Shijiazhuang City	100	102.15	1	1	2725	63484.4	58.95	8291.14	472.993	974	4	5473	2725	102.15	63484.4	974	4	100		8291.14	472.993	5473	7.91022	1	4.62644	58.95	11.0586	6.88141	1.38629	6.15908	9.02294	8.60758
2008	4	唐山市	Tangshan City	86.86	27.63	0	0	10	48822.9	31.11	3523.98	124.695	376	2	1602	10	27.63	48822.9	376	2	86.86		3523.98	124.695	1602	2.30259	0	3.3189	31.11	10.7959	5.92959	0.693147	4.82587	8.16735	7.37901
2020	4	唐山市	Tangshan City	100	80.76	1	0		93470	38.57	11998.1	214.646	1057	5	7006	67331	80.76	93470	1057	5	100		11998.1	214.646	7006	11.1174	0	4.39148	38.57	11.4454	6.96319	1.60944	5.36899	9.3925	8.85452
2016	4	唐山市	Tangshan City	100	67.52	0	0		83616.7	35.5	8454.49	153.077	803	3	1609	8005	67.52	83616.7	803	3	100		8454.49	153.077	1609	8.98782	0	4.21242	35.5	11.334	6.68835	1.09861	5.03094	9.04245	7.38337
2013	4	唐山市	Tangshan City	91.34	52.75	0	0	1900	82864.7	32.27	6730.46	431.98	491	2	1605	1900	52.75	82864.7	491	2	91.34		6730.46	431.98	1605	7.54961	0	3.96556	32.27	11.325	6.19644	0.693147	6.06838	8.8144	7.38088
2015	4	唐山市	Tangshan City	100	58.21	0	0		80839.5	35.55	7844.95	147.59	491	3	1607	5970	58.21	80839.5	491	3	100		7844.95	147.59	1607	8.6945	0	4.06406	35.55	11.3002	6.19644	1.09861	4.99444	8.96763	7.38212
2007	4	唐山市	Tangshan City	82.35	45.71	0	0		38354.8	32.25	2662.55	114.041	309	4	1573	5257	45.71	38354.8	309	4	82.35		2662.55	114.041	1573	8.56732	0	3.82232	32.25	10.5546	5.73334	1.38629	4.73656	7.88704	7.36074
2017	4	唐山市	Tangshan City	100	73.63	1	0		86492	33.63	8776.59	162.648	659	5	1455	10040	73.63	86492	659	5	100		8776.59	162.648	1455	9.21433	0	4.29905	33.63	11.3678	6.49072	1.60944	5.09159	9.07984	7.28276
2012	4	唐山市	Tangshan City	91.33	52.65	0	0		79019.1	31.72	6609.79	169.22	491	2	1605	2333.33	52.65	79019.1	491	2	91.33		6609.79	169.22	1605	7.75505	0	3.96367	31.72	11.2774	6.19644	0.693147	5.1312	8.79631	7.38088
2009	4	唐山市	Tangshan City	91.13	42.02	0	0		51951.5	32.8	3893.82	124.18	471	2	1602	1605	42.02	51951.5	471	2	91.13		3893.82	124.18	1602	7.38088	0	3.73815	32.8	10.8581	6.15486	0.693147	4.82173	8.26715	7.37901
2019	4	唐山市	Tangshan City	100	88.9	1	0	39703	91137.6	39.85	10549	193.213	827	5	7006	39703	88.9	91137.6	827	5	100		10549	193.213	7006	10.5892	0	4.48751	39.85	11.4201	6.71781	1.60944	5.26379	9.26379	8.85452
2011	4	唐山市	Tangshan City	91.33	52.54	0	0		73836	30.98	5992.15	143.64	491	3	1602	2766.67	52.54	73836	491	3	91.33		5992.15	143.64	1602	7.9254	0	3.96157	30.98	11.2096	6.19644	1.09861	4.96731	8.69821	7.37901
2010	4	唐山市	Tangshan City	91.33	42.12	0	0	3200	60804.9	32.42	4522.9	132.84	481	3	1602	3200	42.12	60804.9	481	3	91.33		4522.9	132.84	1602	8.07091	0	3.74052	32.42	11.0154	6.17587	1.09861	4.88915	8.41691	7.37901
2014	4	唐山市	Tangshan City	92.01	53.05	0	0		82651.4	33.27	6965.71	146.84	491	2	1605	3935	53.05	82651.4	491	2	92.01		6965.71	146.84	1605	8.27767	0	3.97124	33.27	11.3224	6.19644	0.693147	4.98934	8.84876	7.38088
2006	4	唐山市	Tangshan City		70.2	0	0	10504	32847.7	31.14	2107.3	110.325	279	5	1598	10504	70.2	32847.7	279	5	77.84		2107.3	110.325	1598	9.25951	0	4.25135	31.14	10.3996	5.63121	1.60944	4.70343	7.65316	7.37651
2018	4	唐山市	Tangshan City	100	87.79	1	0	12075	91754.2	38.02	9885.07	162.863	733	6	7063	12075	87.79	91754.2	733	6	100		9885.07	162.863	7063	9.39889	0	4.47495	38.02	11.4269	6.59715	1.79176	5.09291	9.19878	8.86262
2018	5	秦皇岛市	Qinhuangdao City	100	46.16	1	0		54518.8	54.43	9708.29	514.763	1529	2	4053	9363.67	46.16	54518.8	1529	2	100		9708.29	514.763	4053	9.14459	0	3.83211	54.43	10.9063	7.33237	0.693147	6.24371	9.18074	8.30721
2013	5	秦皇岛市	Qinhuangdao City	100	26.43	0	0	12327	39930.1	47.03	6843.75	259.73	167	1	2650	12327	26.43	39930.1	167	1	100		6843.75	259.73	2650	9.41955	0	3.2745	47.03	10.5949	5.11799	0	5.55964	8.83109	7.88232
2015	5	秦皇岛市	Qinhuangdao City	100	35.71	0	0		42296.2	50.2	7722.13	524.94	348	1	4355	2875.67	35.71	42296.2	348	1	100		7722.13	524.94	4355	7.96404	0	3.57543	50.2	10.6524	5.8522	0	6.26328	8.95185	8.37908
2011	5	秦皇岛市	Qinhuangdao City	100	36.6	0	0		36924.8	47.72	5818.45	309.94	153	3	2601	4242.33	36.6	36924.8	153	3	100		5818.45	309.94	2601	8.35287	0	3.60005	47.72	10.5166	5.03044	1.09861	5.73638	8.66879	7.86365
2008	5	秦皇岛市	Qinhuangdao City	96.86	44.74	0	0	13000	28299.9	48.19	3294.98	273.804	105	4	2472	13000	44.74	28299.9	105	4	96.86		3294.98	273.804	2472	9.4727	0	3.80087	48.19	10.2506	4.65396	1.38629	5.61241	8.10016	7.81278
2006	5	秦皇岛市	Qinhuangdao City	90.5	40.2	0	0	2000	19678.2	51.7	1975.38	279.418	101	4	2378	2000	40.2	19678.2	101	4	90.5		1975.38	279.418	2378	7.6009	0	3.69387	51.7	9.88727	4.61512	1.38629	5.63271	7.58852	7.77402
2009	5	秦皇岛市	Qinhuangdao City	96.93	44.79	0	0		28009.4	48.53	3610.89	307.18	141	4	2559	6600	44.79	28009.4	141	4	96.93		3610.89	307.18	2559	8.79482	0	3.80199	48.53	10.2403	4.94876	1.38629	5.72743	8.19171	7.84737
2007	5	秦皇岛市	Qinhuangdao City	100	42.36	0	0		24128.3	49.71	2553.54	287.187	101	4	2434	7500	42.36	24128.3	101	4	100		2553.54	287.187	2434	8.92266	0	3.7462	49.71	10.0911	4.61512	1.38629	5.66013	7.84524	7.79729
2010	5	秦皇岛市	Qinhuangdao City	100	48.1	0	0	200	32275.3	46.86	4708.44	305.05	140	3	2481	200	48.1	32275.3	140	3	100		4708.44	305.05	2481	5.29832	0	3.87328	46.86	10.3821	4.94164	1.09861	5.72048	8.45711	7.81642
2012	5	秦皇岛市	Qinhuangdao City	89.66	26	0	0		39126.6	47.33	6867.24	534.18	156	1	2626	8284.67	26	39126.6	156	1	89.66		6867.24	534.18	2626	9.02216	0	3.2581	47.33	10.5746	5.04986	0	6.28073	8.83452	7.87322
2014	5	秦皇岛市	Qinhuangdao City	100	29.88	0	0	713	40664.9	48.01	7182.74	525.25	286	1	2722	713	29.88	40664.9	286	1	100		7182.74	525.25	2722	6.56948	0	3.39719	48.01	10.6131	5.65599	0	6.26387	8.87944	7.90912
2017	5	秦皇岛市	Qinhuangdao City	100	45.43	1	0		50346.8	58.37	8815.39	516.49	1521	2	3792	7201	45.43	50346.8	1521	2	100		8815.39	516.49	3792	8.88198	0	3.81617	58.37	10.8267	7.32712	0.693147	6.24706	9.08425	8.24065
2020	5	秦皇岛市	Qinhuangdao City	100	48.79	1	0	13689	53821	53.5	10837	308.576	676	2	4617	13689	48.79	53821	676	2	100		10837	308.576	4617	9.52435	0	3.88753	53.5	10.8934	6.51619	0.693147	5.73197	9.29072	8.4375
2019	5	秦皇岛市	Qinhuangdao City	100	49.34	1	0		53554.8	54.31	10562.8	314.528	1529	2	3997	11526.3	49.34	53554.8	1529	2	100		10562.8	314.528	3997	9.35239	0	3.89873	54.31	10.8885	7.33237	0.693147	5.75107	9.26509	8.2933
2016	5	秦皇岛市	Qinhuangdao City	100	42.5	0	0		45280.3	50.75	8240.64	518.859	464	1	6511	5038.33	42.5	45280.3	464	1	100		8240.64	518.859	6511	8.52483	0	3.7495	50.75	10.7206	6.13988	0	6.25163	9.01683	8.78125
2013	6	承德市	Chengde City	85.85	33.93	0	0		33644.3	32.38	6922.89	275.93	255	2	744	8045	33.93	33644.3	255	2	85.85		6922.89	275.93	744	8.99281	0	3.5243	32.38	10.4236	5.54126	0.693147	5.62015	8.84259	6.61204
2007	6	承德市	Chengde City			0	0		15087.4	27.1	2072.76	84.2514	53		888	7170	23.68	15087.4	53	1	67.41		2072.76	84.2514	888	8.87766	0	3.16463	27.1	9.62162	3.97029	0	4.43381	7.63664	6.78897
2006	6	承德市	Chengde City	73		0	0		11767.5	29.79	1709.64	75.2935	47		1121	10475	27.36	11767.5	47	0	73		1709.64	75.2935	1121	9.25675	0	3.30908	29.79	9.3731	3.85015		4.32139	7.44404	7.02198
2008	6	承德市	Chengde City	61.82	20	0	0	3865	19355.2	24.83	2892.12	90.3135	63	2	954	3865	20	19355.2	63	2	61.82		2892.12	90.3135	954	8.25972	0	2.99573	24.83	9.87072	4.14314	0.693147	4.50329	7.96974	6.86066
2012	6	承德市	Chengde City	86.81	31.8	0	0	15000	31359	31.42	6256.22	109.47	252	2	702	15000	31.8	31359	252	2	86.81		6256.22	109.47	702	9.61581	0	3.45947	31.42	10.3533	5.52943	0.693147	4.69565	8.74133	6.55393
2016	6	承德市	Chengde City	95	33.55	0	0		37560.7	37.68	7930.89	112.436	216	2	799	301.5	33.55	37560.7	216	2	95		7930.89	112.436	799	5.70877	0	3.51304	37.68	10.5337	5.37528	0.693147	4.72238	8.97852	6.68336
2020	6	承德市	Chengde City	100	29.55	1	0	13123	46119	46.19	13407.8	167.839	487	2	799	13123	29.55	46119	487	2	100		13407.8	167.839	799	9.48212	0	3.38608	46.19	10.739	6.18826	0.693147	5.123	9.50359	6.68336
2010	6	承德市	Chengde City	99.02	20.15	0	0		23835.3	33.28	4180.62	101.28	134	3	701	5373.33	20.15	23835.3	134	3	99.02		4180.62	101.28	701	8.5892	0	3.0032	33.28	10.0789	4.89784	1.09861	4.61789	8.33821	6.55251
2014	6	承德市	Chengde City	83.53	31.36	0	0	1090	35265.3	33.2	6680.34	106.65	271	2	771	1090	31.36	35265.3	271	2	83.53		6680.34	106.65	771	6.99393	0	3.44553	33.2	10.4706	5.60212	0.693147	4.66955	8.80692	6.64769
2019	6	承德市	Chengde City	100	29.63	1	0	9163	38407.3	46.53	11013.7	141.207	479	2	789	9163	29.63	38407.3	479	2	100		11013.7	141.207	789	9.12293	0	3.38879	46.53	10.556	6.1717	0.693147	4.95022	9.3069	6.67077
2011	6	承德市	Chengde City	100	24.03	0	0		29500.4	30.18	5139.15	107.6	243	3	690	10186.7	24.03	29500.4	243	3	100		5139.15	107.6	690	9.22884	0	3.1793	30.18	10.2922	5.49306	1.09861	4.67842	8.54464	6.53669
2018	6	承德市	Chengde City	100	28.3	1	0	9928	38783	45.68	9873.45	117.803	483	2	826	9928	28.3	38783	483	2	100		9873.45	117.803	826	9.20312	0	3.34286	45.68	10.5657	6.18002	0.693147	4.76901	9.1976	6.71659
2017	6	承德市	Chengde City	99.93	28.55	1	0	281	38564.6	53.03	8885.22	117.495	515	2	817	281	28.55	38564.6	515	2	99.93		8885.22	117.495	817	5.63835	0	3.35166	53.03	10.5601	6.24417	0.693147	4.76639	9.09214	6.70564
2009	6	承德市	Chengde City	90.52	16.32	0	0	560	20438.1	33.48	3488.14	95.54	82	3	660	560	16.32	20438.1	82	3	90.52		3488.14	95.54	660	6.32794	0	2.79239	33.48	9.92516	4.40672	1.09861	4.55954	8.15712	6.49224
2015	6	承德市	Chengde City	82.98	30.77	0	0	322	35536.2	35.82	7651	107.61	150	2	792	322	30.77	35536.2	150	2	82.98		7651	107.61	792	5.77455	0	3.42654	35.82	10.4783	5.01063	0.693147	4.67851	8.94259	6.67456
2013	7	沧州市	Cangzhou City	96.27	18.56	0	0		39944.1	37.34	4672.03	198.66	147	1	2991	8057.14	18.56	39944.1	147	1	96.27		4672.03	198.66	2991	8.99431	0	2.92101	37.34	10.5952	4.99043	0	5.2916	8.44935	8.00336
2010	7	沧州市	Cangzhou City	79.3	14.6	0	0	5216	30143	37.91	2916.09	63.43	108	1	3170	5216	14.6	30143	108	1	79.3		2916.09	63.43	3170	8.55949	0	2.68102	37.91	10.3137	4.68213	0	4.14994	7.978	8.06149
2009	7	沧州市	Cangzhou City	90.89	14.07	0	0	2033	25104.2	39.75	2195.7	59.9	114	1	3015	2033	14.07	25104.2	114	1	90.89		2195.7	59.9	3015	7.61727	0	2.64405	39.75	10.1308	4.7362	0	4.09268	7.69426	8.01136
2020	7	沧州市	Cangzhou City	100	30.12	1	0	4800	50713	52.73	10069.2	122.927	492	1	2141	4800	30.12	50713	492	1	100		10069.2	122.927	2141	8.47637	0	3.40519	52.73	10.8339	6.19848	0	4.81159	9.21724	7.66903
2012	7	沧州市	Cangzhou City	92.61	17.43	0	0		37781	36.06	4185.58	68.9	114	1	3352	9428.57	17.43	37781	114	1	92.61		4185.58	68.9	3352	9.1515	0	2.85819	36.06	10.5396	4.7362	0	4.23266	8.3394	8.11731
2015	7	沧州市	Cangzhou City	100	24	0	0		42882.3	40.8	6261.04	71.65	276	1	3169	5314.29	24	42882.3	276	1	100		6261.04	71.65	3169	8.57815	0	3.17805	40.8	10.6662	5.6204	0	4.27179	8.7421	8.06117
2016	7	沧州市	Cangzhou City	100	26.84	0	0		45444.6	41.7	6473.05	100.723	260	1	3242	3942.86	26.84	45444.6	260	1	100		6473.05	100.723	3242	8.27966	0	3.28989	41.7	10.7242	5.56068	0	4.61238	8.7754	8.08394
2011	7	沧州市	Cangzhou City	90.25	17.67	0	0	10800	35182.4	36	3597.59	66.71	110	1	3352	10800	17.67	35182.4	110	1	90.25		3597.59	66.71	3352	9.2873	0	2.87187	36	10.4683	4.70048	0	4.20036	8.18802	8.11731
2008	7	沧州市	Cangzhou City	90.89	14.07	0	0		24167.9	37.75	1760.17	52.9334	100	1	2949	2688.67	14.07	24167.9	100	1	90.89		1760.17	52.9334	2949	7.8968	0	2.64405	37.75	10.0928	4.60517	0	3.96903	7.47317	7.98922
2014	7	沧州市	Cangzhou City	96.16	19.63	0	0		40778	37.89	4961.87	104.76	172	1	3077	6685.71	19.63	40778	172	1	96.16		4961.87	104.76	3077	8.80773	0	2.97706	37.89	10.6159	5.14749	0	4.65167	8.50954	8.03171
2006	7	沧州市	Cangzhou City		13.1	0	0	4000	18552	35.1	1166.64	38.5409	88	1	2786	4000	13.1	18552	88	1	55.19		1166.64	38.5409	2786	8.29405	0	2.57261	35.1	9.82833	4.47734	0	3.65172	7.06188	7.93236
2018	7	沧州市	Cangzhou City	100	24.37	1	0	1200	46952.9	49.52	7947.03	77.6718	339	1	3545	1200	24.37	46952.9	339	1	100		7947.03	77.6718	3545	7.09008	0	3.19335	49.52	10.7569	5.826	0	4.35249	8.98055	8.17329
2019	7	沧州市	Cangzhou City	100	28.68	1	0		45590.9	51.98	8720.49	103.162	491	1	2055	3000	28.68	45590.9	491	1	100		8720.49	103.162	2055	8.00637	0	3.3562	51.98	10.7275	6.19644	0	4.6363	9.07343	7.62803
2017	7	沧州市	Cangzhou City	100	22.78	1	0		46830.4	48.77	7075.58	77.7715	335	1	3395	2571.43	22.78	46830.4	335	1	100		7075.58	77.7715	3395	7.85222	0	3.12588	48.77	10.7543	5.81413	0	4.35377	8.8644	8.13006
2007	7	沧州市	Cangzhou City	73.04	13.33	0	0		20928.1	36.82	1436.38	46.7138	100	1	2788	3344.33	13.33	20928.1	100	1	73.04		1436.38	46.7138	2788	8.11502	0	2.59002	36.82	9.94885	4.60517	0	3.84404	7.26988	7.93308
2014	8	廊坊市	Langfang City			0	0		48311.8	42.5	6716.48	197.6	254		1822	10400	12.865	48311.8	254	1	68.4525		6716.48	197.6	1822	9.24956	0	2.55451	42.5	10.7854	5.53733	0	5.28625	8.81232	7.50769
2016	8	廊坊市	Langfang City	100	30.73	0	0		57580.9	48.6	10827.7		491	1	1925	12800	30.73	57580.9	491	1	100		10827.7	299.458	1925	9.4572	0	3.42524	48.6	10.961	6.19644	0	5.70198	9.28986	7.56268
2006	8	廊坊市	Langfang City		13	0	0		18445.1	29.46	1535.21	164.673	204	1	1671	89600	13	18445.1	204	1	95.05		1535.21	164.673	1671	11.4031	0	2.56495	29.46	9.82255	5.31812	0	5.10396	7.33642	7.42118
2008	8	廊坊市	Langfang City	95.05	13.43	0	0		25754.2	31.06	2609.68	202.697	214	1	1629	46800	13.43	25754.2	214	1	95.05		2609.68	202.697	1629	10.7536	0	2.59749	31.06	10.1563	5.36598	0	5.31171	7.86698	7.39572
2010	8	廊坊市	Langfang City	95.79	13.65	0	0	4000	32244.2	34.77	4287.14	235.34	230	1	1774	4000	13.65	32244.2	230	1	95.79		4287.14	235.34	1774	8.29405	0	2.61374	34.77	10.3811	5.43808	0	5.46103	8.36337	7.48099
2020	8	廊坊市	Langfang City	100	44.36	1	0	1855	60989	62.34	11874.2	274.209	807	1	2325	1855	44.36	60989	807	1	100		11874.2	274.209	2325	7.52564	0	3.79234	62.34	11.0184	6.69332	0	5.61389	9.38212	7.75148
2015	8	廊坊市	Langfang City	58.98	12.41	0	0		53647.9	47.1	10451.4	338.69	239	1	1849	11600	12.41	53647.9	239	1	58.98		10451.4	338.69	1849	9.35876	0	2.5185	47.1	10.8902	5.47646	0	5.82508	9.25449	7.5224
2019	8	廊坊市	Langfang City	100	49.95	1	0	15200	66169.8	60.44	13245.7	283.634	749	1	2194	15200	49.95	66169.8	749	1	100		13245.7	283.634	2194	9.62905	0	3.91102	60.44	11.1	6.61874	0	5.64769	9.49143	7.69348
2013	8	廊坊市	Langfang City			0	0		46002.2	37.16	6923.1	156.11	212		1798	9200	13.32	46002.2	212	1	77.925		6923.1	156.11	1798	9.12696	0	2.58927	37.16	10.7364	5.35659	0	5.05056	8.84262	7.49443
2007	8	廊坊市	Langfang City	95.05	13.82	0	0		21996	30.17	2094.53	185.473	205	1	1582	68200	13.82	21996	205	1	95.05		2094.53	185.473	1582	11.1302	0	2.62612	30.17	9.99862	5.32301	0	5.22291	7.64708	7.36644
2011	8	廊坊市	Langfang City	96.87	14.23	0	0	48750	37924.6	34.85	5364.7	247.29	258	1	1781	48750	14.23	37924.6	258	1	96.87		5364.7	247.29	1781	10.7945	0	2.65535	34.85	10.5434	5.55296	0	5.51056	8.5876	7.48493
2018	8	廊坊市	Langfang City	100	32.23	1	0	15200	64889.9	57.06	12951	257.499	753	1	2084	15200	32.23	64889.9	753	1	100		12951	257.499	2084	9.62905	0	3.4729	57.06	11.0805	6.62406	0	5.55102	9.46893	7.64205
2017	8	廊坊市	Langfang City	100	30.68	1	0		60780.7	59.19	12293.3	260.227	701	1	1959	14000	30.68	60780.7	701	1	100		12293.3	260.227	1959	9.54681	0	3.42361	59.19	11.015	6.55251	0	5.56155	9.41681	7.58019
2009	8	廊坊市	Langfang City	94.93	13.1	0	0	25400	27761.8	34.52	3197.15	255.87	229	1	1751	25400	13.1	27761.8	229	1	94.93		3197.15	255.87	1751	10.1425	0	2.57261	34.52	10.2314	5.43372	0	5.54467	8.07001	7.46794
2012	8	廊坊市	Langfang City			0	0	8000	41420.3	34.96	6187.39	242.56	373		1788	8000	13.775	41420.3	373	1	87.3975		6187.39	242.56	1788	8.9872	0	2.62285	34.96	10.6315	5.92158	0	5.49125	8.73027	7.48885
2008	9	太原市	Taiyuan City	90.01	76.22	0	0		40754.1	48.09	4243.27	876.918	566	2	2670	2529	76.22	40754.1	566	2	90.01		4243.27	876.918	2670	7.83558	0	4.33362	48.09	10.6153	6.33859	0.693147	6.77641	8.35309	7.88983
2007	9	太原市	Taiyuan City	87	74.82	0	0	3000	35319.7	47.22	4384.98	839.233	566	1	2645	3000	74.82	35319.7	566	1	87		4384.98	839.233	2645	8.00637	0	4.31508	47.22	10.4722	6.33859	0	6.73249	8.38594	7.88043
2012	9	太原市	Taiyuan City	100	117	0	0		63188.4	53.64	7584.57	979.23	1900	2	2276	2614.5	117	63188.4	1900	2	100		7584.57	979.23	2276	7.86883	0	4.76217	53.64	11.0539	7.54961	0.693147	6.88677	8.93387	7.73018
2019	9	太原市	Taiyuan City	100	171.54	1	1	65101	104922	61.24	15899.8	1324.54	2625	4	3850	65101	171.54	104922	2625	4	100		15899.8	1324.54	3850	11.0837	1	5.14482	61.24	11.561	7.87284	1.38629	7.18882	9.67406	8.25583
2011	9	太原市	Taiyuan City	100	150	0	0		56989.7	52.74	6556.57	936.7	1850	1	2207	2429	150	56989.7	1850	1	100		6556.57	936.7	2207	7.79523	0	5.01063	52.74	10.9506	7.52294	0	6.84236	8.78822	7.69939
2016	9	太原市	Taiyuan City	100	180.98	0	0		79881.2	62.57	11461.3	1187.46	2837	2	3680	6921.25	180.98	79881.2	2837	2	100		11461.3	1187.46	3680	8.84235	0	5.19839	62.57	11.2883	7.9505	0.693147	7.07957	9.34673	8.21067
2015	9	太原市	Taiyuan City	99.56	173.64	0	0		74453.4	61.34	11431.8	1147.09	2300	2	3600	5547.5	173.64	74453.4	2300	2	99.56		11431.8	1147.09	3600	8.6211	0	5.15698	61.34	11.2179	7.74066	0.693147	7.04498	9.34415	8.18869
2006	9	太原市	Taiyuan City	80.05	67.2	0	0	2800	29059.3	51.16	2735.62	753.271	803	2	1926	2800	67.2	29059.3	803	2	80.05		2735.62	753.271	1926	7.93738	0	4.20767	51.16	10.2771	6.68835	0.693147	6.62442	7.91411	7.5632
2009	9	太原市	Taiyuan City	94.81	98.6	0	0	2058	42321.5	54.43	4379.52	885.52	1844	1	2704	2058	98.6	42321.5	1844	1	94.81		4379.52	885.52	2704	7.62949	0	4.59107	54.43	10.6531	7.51969	0	6.78618	8.38469	7.90249
2017	9	太原市	Taiyuan City	100	184.15	1	1	8295	91658	62.93	12982.5	1189.66	2837	3	3710	8295	184.15	91658	2837	3	100		12982.5	1189.66	3710	9.02341	1	5.21575	62.93	11.4258	7.9505	1.09861	7.08142	9.47136	8.21879
2010	9	太原市	Taiyuan City	100	110	0	0		48647.2	53.39	5188.39	902.08	1844	1	2123	2243.5	110	48647.2	1844	1	100		5188.39	902.08	2123	7.71579	0	4.70048	53.39	10.7924	7.51969	0	6.8047	8.55418	7.66059
2020	9	太原市	Taiyuan City	100	142.18	1	1		78734	63.01	12168.1	906.329	3313	5	3800	93504	142.18	78734	3313	5	100		12168.1	906.329	3800	11.4458	1	4.95709	63.01	11.2738	8.10561	1.60944	6.8094	9.40658	8.24276
2018	9	太原市	Taiyuan City	100	171.19	1	1		103037	61.9	14388.8	1180.09	2625	4	3730	36698	171.19	103037	2625	4	100		14388.8	1180.09	3730	10.5105	1	5.14277	61.9	11.5428	7.87284	1.38629	7.07334	9.5742	8.22416
2014	9	太原市	Taiyuan City	100	164.28	0	0		68463.4	58.47	8728.52	1084.39	2780	2	3500	4173.75	164.28	68463.4	2780	2	100		8728.52	1084.39	3500	8.33657	0	5.10157	58.47	11.1341	7.93021	0.693147	6.98877	9.07435	8.16052
2013	9	太原市	Taiyuan City	100	121.43	0	0	2800	65656.4	54.8	8683.24	240.85	1956	2	3400	2800	121.43	65656.4	1956	2	100		8683.24	240.85	3400	7.93738	0	4.79934	54.8	11.0922	7.57866	0.693147	5.48417	9.06915	8.13153
2019	10	朔州市	Shuozhou City	100	18.79	1	0	1603	64756.1	54.46	11763.2	68.1718	127	2	2501	1603	18.79	64756.1	127	2	100		11763.2	68.1718	2501	7.37963	0	2.93332	54.46	11.0784	4.84419	0.693147	4.22203	9.37273	7.82445
2010	10	朔州市	Shuozhou City	75.47	12.15	0	0	1350	42129.1	37.39	5666.17		76	2	2041	1350	12.15	42129.1	76	2	75.47		5666.17	-2107.51	2041	7.20786	0	2.49733	37.39	10.6485	4.33073	0.693147		8.64227	7.6212
2013	10	朔州市	Shuozhou City	100	18.35	0	0		58853.3	37.95	8856.99	1056.59	117	2	2478	1092.67	18.35	58853.3	117	2	100		8856.99	1056.59	2478	6.99638	0	2.90963	37.95	10.9828	4.76217	0.693147	6.9628	9.08896	7.81521
2014	10	朔州市	Shuozhou City	100	19.61	0	0		57207	39.79	8156.41	50.74	120	2	2490	1846.33	19.61	57207	120	2	100		8156.41	50.74	2490	7.52096	0	2.97604	39.79	10.9544	4.78749	0.693147	3.92672	9.00656	7.82004
2008	10	朔州市	Shuozhou City	47.77	7.38	0	0		27093.1	31.55	3900.99		48	1	1915	1836.5	7.38	27093.1	48	1	47.77		3900.99	-4216.91	1915	7.51562	0	1.99877	31.55	10.207	3.8712	0		8.26899	7.55747
2011	10	朔州市	Shuozhou City	64.3	11.78	0	0	2500	49548.1	36.37	6687.18		76	1	2453	2500	11.78	49548.1	76	1	64.3		6687.18	-1052.81	2453	7.82405	0	2.4664	36.37	10.8107	4.33073	0		8.80795	7.80507
2018	10	朔州市	Shuozhou City	100	20.08	1	0	268	65376.3	56.33	10667.7	64.5521	136	2	2466	268	20.08	65376.3	136	2	100		10667.7	64.5521	2466	5.59099	0	2.99972	56.33	11.0879	4.91265	0.693147	4.16747	9.27498	7.81035
2017	10	朔州市	Shuozhou City	100	21.34	1	0	1603	59769.7	59.19	8641.57	59.4463	136	2	2464	1603	21.34	59769.7	136	2	100		8641.57	59.4463	2464	7.37963	0	3.06058	59.19	10.9983	4.91265	0.693147	4.08507	9.06434	7.80954
2007	10	朔州市	Shuozhou City	16.61	3.87	0	0	2060	21726.2	30.56	2885.38		46	1	1922	2060	3.87	21726.2	46	1	16.61		2885.38	-5271.61	1922	7.63046	0	1.35325	30.56	9.98627	3.82864	0		7.96741	7.56112
2012	10	朔州市	Shuozhou City	87.93	14.93	0	0	339	58047.3	35.76	7997.15	1.89	115	2	2476	339	14.93	58047.3	115	2	87.93		7997.15	1.89	2476	5.826	0	2.70337	35.76	10.969	4.74493	0.693147	0.636577	8.98684	7.8144
2020	10	朔州市	Shuozhou City	100	22.44	1	0			54.18	12470.6	82.4403	92	2	2699	2938	22.44	64135.9	92	2	100		12470.6	82.4403	2699	7.98548	0	3.11084	54.18	11.0688	4.52179	0.693147	4.41207	9.43113	7.90064
2015	10	朔州市	Shuozhou City	100	20.39	0	0	2600	55794.1	48.75	8562.51	65.89	120	2	2490	2600	20.39	55794.1	120	2	100		8562.51	65.89	2490	7.86327	0	3.01504	48.75	10.9294	4.78749	0.693147	4.18799	9.05515	7.82004
2009	10	朔州市	Shuozhou City	67.99	12	0	0	1613	35668	42.4	4584.66		49	1	1946	1613	12	35668	49	1	67.99		4584.66	-3162.21	1946	7.38585	0	2.48491	42.4	10.482	3.89182	0		8.43047	7.57353
2016	10	朔州市	Shuozhou City	100	20.31	0	0		56322.9	50.82	7831.94	70.1049	136	2	2449	2101.5	20.31	56322.9	136	2	100		7831.94	70.1049	2449	7.65041	0	3.01111	50.82	10.9389	4.91265	0.693147	4.24999	8.96597	7.80344
2006	10	朔州市	Shuozhou City	6.27	1.1	0	0	3000	15729	29.05	2514.09		40	1	1884	3000	1.1	15729	40	1	6.27		2514.09	-6326.31	1884	8.00637	0	0.0953102	29.05	9.66326	3.68888	0		7.82967	7.54115
2011	11	乌海市	Wuhai City	82.68	18.19	0	0		89324.4	26.27	14454.1	66.31	75	1	309	5041	18.19	89324.4	75	1	82.68		14454.1	66.31	309	8.52536	0	2.90087	26.27	11.4	4.31749	0	4.19434	9.57873	5.73334
2018	11	乌海市	Wuhai City	100	21.79	1	0	8400	112713	37.05	24781.6	89.8214	344	3	8386	8400	21.79	112713	344	3	100		24781.6	89.8214	8386	9.03599	0	3.08145	37.05	11.6326	5.84064	1.09861	4.49782	10.1179	9.03432
2010	11	乌海市	Wuhai City	82.68	18.19	0	0		73796.9	27.33	11988.9	75	70	1	313	6061.5	18.19	73796.9	70	1	82.68		11988.9	75	313	8.70971	0	2.90087	27.33	11.2091	4.2485	0	4.31749	9.39174	5.7462
2017	11	乌海市	Wuhai City	99	21.17	1	0			41.07	20543.4	89.8214	280	3	8188	4266.5	21.17	121382	280	3	99		20543.4	89.8214	8188	8.35855	0	3.05259	41.07	11.7067	5.63479	1.09861	4.49782	9.93029	9.01042
2013	11	乌海市	Wuhai City	87.16	21.8	0	0	3000	103098	33.15	16408	202.91	145	1	364	3000	21.8	103098	145	1	87.16		16408	202.91	364	8.00637	0	3.08191	33.15	11.5434	4.97673	0	5.31276	9.70552	5.89715
2020	11	乌海市	Wuhai City	100	27.41	1	0		101238	34.46	20217.3	113.607	387	3	8359	7600	27.41	101238	387	3	100		20217.3	113.607	8359	8.9359	0	3.31091	34.46	11.5252	5.95843	1.09861	4.73275	9.91429	9.0311
2019	11	乌海市	Wuhai City	100	32.39	1	0	8000	125227	36.88	23401.8	105.625	364	3	8340	8000	32.39	125227	364	3	100		23401.8	105.625	8340	8.9872	0	3.47785	36.88	11.7379	5.89715	1.09861	4.65989	10.0606	9.02882
2006	11	乌海市	Wuhai City	78.13	20	0	0		35154.9	35.06	4342.54	66.9896	148	1	262	10143.5	20	35154.9	148	1	78.13		4342.54	66.9896	262	9.22459	0	2.99573	35.06	10.4675	4.99721	0	4.20454	8.37622	5.56834
2012	11	乌海市	Wuhai City	85.45	18.8	0	0		102659	25.69	17073.1	64.58	208	1	311	4020.5	18.8	102659	208	1	85.45		17073.1	64.58	311	8.29916	0	2.93386	25.69	11.5392	5.33754	0	4.16791	9.74526	5.73979
2014	11	乌海市	Wuhai City	90.7	23.7	0	0		108487	35.81	17108.5	50.54	176	2	1995	1979.5	23.7	108487	176	2	90.7		17108.5	50.54	1995	7.5906	0	3.16547	35.81	11.5944	5.17048	0.693147	3.92277	9.74733	7.5984
2007	11	乌海市	Wuhai City	82.57	19	0	0		39840.7	33.25	5811.32	63.4591	97	1	248	9123	19	39840.7	97	1	82.57		5811.32	63.4591	248	9.11855	0	2.94444	33.25	10.5926	4.57471	0	4.1504	8.66756	5.51343
2008	11	乌海市	Wuhai City	82.68	18.19	0	0		49741	32.68	6519.58	57.4684	43	1	251	8102.5	18.19	49741	43	1	82.68		6519.58	57.4684	251	8.99993	0	2.90087	32.68	10.8146	3.7612	0	4.05124	8.78256	5.52545
2015	11	乌海市	Wuhai City	96.03	20.31	0	0	959	125833	42.15	23890.9	79.48	236	3	8347	959	20.31	125833	236	3	96.03		23890.9	79.48	8347	6.86589	0	3.01111	42.15	11.7427	5.46383	1.09861	4.37551	10.0813	9.02966
2016	11	乌海市	Wuhai City	98.6	27.06	0	0	133	130051	42.57	30300.8	85.8214	234	3	8188	133	27.06	130051	234	3	98.6		30300.8	85.8214	8188	4.89035	0	3.29806	42.57	11.7757	5.45532	1.09861	4.45227	10.3189	9.01042
2009	11	乌海市	Wuhai City	81.53	18.19	0	0		64754.1	30.16	11452.9	76.61	70	1	293	7082	18.19	64754.1	70	1	81.53		11452.9	76.61	293	8.86531	0	2.90087	30.16	11.0784	4.2485	0	4.33873	9.346	5.68017
2019	12	赤峰市	Chifeng City	100	49.7	1	0	25160	37130.4	51.31	11852.7	51.4174	554	2	1737	25160	49.7	37130.4	554	2	100		11852.7	51.4174	1737	10.133	0	3.906	51.31	10.5222	6.31717	0.693147	3.93998	9.38031	7.45991
2007	12	赤峰市	Chifeng City	46.37	16.43	0	0		13033.9	31.96	2600.64	25.2777	62	1	1521	414	16.43	13033.9	62	1	46.37		2600.64	25.2777	1521	6.02587	0	2.79911	31.96	9.47531	4.12713	0	3.22992	7.86351	7.32712
2017	12	赤峰市	Chifeng City	100	47.67	1	0	3200		51.12	10054.5	49.0043	117	1	1728	3200	47.67	37760.6	117	1	100		10054.5	49.0043	1728	8.07091	0	3.8643	51.12	10.539	4.76217	0	3.89191	9.21578	7.45472
2016	12	赤峰市	Chifeng City	100	45.43	0	0		41755.5	37.88	9478.36	46.9374	214	2	1784	3275	45.43	41755.5	214	2	100		9478.36	46.9374	1784	8.09407	0	3.81617	37.88	10.6396	5.36598	0.693147	3.84881	9.15677	7.48661
2020	12	赤峰市	Chifeng City	100	42.82	1	0	17296	43595	49.18	15209.9	59.6262	692	3	1737	17296	42.82	43595	692	3	100		15209.9	59.6262	1737	9.75823	0	3.757	49.18	10.6827	6.53959	1.09861	4.0881	9.6297	7.45991
2008	12	赤峰市	Chifeng City	42.04	15.4	0	0		16482.1	31.05	3341.47	27.7575	65	2	1504	358	15.4	16482.1	65	2	42.04		3341.47	27.7575	1504	5.88053	0	2.73437	31.05	9.71003	4.17439	0.693147	3.3235	8.11417	7.31588
2014	12	赤峰市	Chifeng City	97.94	40.67	0	0		38178.9	36.23	7738.18	42.29	143	2	1788	3425	40.67	38178.9	143	2	97.94		7738.18	42.29	1788	8.13886	0	3.70549	36.23	10.55	4.96284	0.693147	3.74455	8.95392	7.48885
2015	12	赤峰市	Chifeng City	98.19	41.27	0	0		40232.5	37.7	8971.2	44.1	143	2	1754	3350	41.27	40232.5	143	2	98.19		8971.2	44.1	1754	8.11671	0	3.72014	37.7	10.6024	4.96284	0.693147	3.78646	9.10177	7.46965
2006	12	赤峰市	Chifeng City	53.64	16.4	0	0	470	9506.87	35.71	1837.33	20.8081	55	1	1499	470	16.4	9506.87	55	1	53.64		1837.33	20.8081	1499	6.15273	0	2.79728	35.71	9.15977	4.00733	0	3.03534	7.51607	7.31255
2012	12	赤峰市	Chifeng City	96.25	48.71	0	0	350	34027.6	29.5	7060.33	38.7	173	3	1589	350	48.71	34027.6	173	3	96.25		7060.33	38.7	1589	5.85793	0	3.88588	29.5	10.4349	5.15329	1.09861	3.65584	8.86225	7.37086
2013	12	赤峰市	Chifeng City	96.35	50.21	0	0	3500	36316.1	33.43	7490.84	330.96	168	2	1692	3500	50.21	36316.1	168	2	96.35		7490.84	330.96	1692	8.16052	0	3.91621	33.43	10.5	5.12396	0.693147	5.802	8.92144	7.43367
2010	12	赤峰市	Chifeng City	85.7	28.88	0	0		23730.3	32.43	4801.53	32.89	94	3	1593	246	28.88	23730.3	94	3	85.7		4801.53	32.89	1593	5.50533	0	3.36315	32.43	10.0745	4.54329	1.09861	3.49317	8.47669	7.37337
2009	12	赤峰市	Chifeng City	56.96	14.52	0	0		19880.4	34.24	4073.81	30.26	72	2	1502	302	14.52	19880.4	72	2	56.96		4073.81	30.26	1502	5.71043	0	2.67553	34.24	9.89749	4.27667	0.693147	3.40983	8.31233	7.31455
2011	12	赤峰市	Chifeng City	91.41	34.04	0	0	190	29293.1	30.72	5918.52	37.48	158	3	1526	190	34.04	29293.1	158	3	91.41		5918.52	37.48	1526	5.24702	0	3.52754	30.72	10.2851	5.06259	1.09861	3.62381	8.68584	7.3304
2018	12	赤峰市	Chifeng City	100	47.11	1	0	12683	33765.6	49.5	11115.8	49.2179	150	2	1720	12683	47.11	33765.6	150	2	100		11115.8	49.2179	1720	9.44802	0	3.85249	49.5	10.4272	5.01063	0.693147	3.89626	9.31612	7.45008
2012	13	沈阳市	Shenyang City	100	246.86	0	0	3691	91095.3	43.99	10569.6	509.5	1724	2	1828	3691	246.86	91095.3	1724	2	100		10569.6	509.5	1828	8.21365	0	5.50882	43.99	11.4197	7.4524	0.693147	6.23343	9.26574	7.51098
2008	13	沈阳市	Shenyang City	100	185.05	0	0	1910	54105.4	45.14	5700.51	458.38	1461	2	3108	1910	185.05	54105.4	1461	2	100		5700.51	458.38	3108	7.55486	0	5.22063	45.14	10.8987	7.28688	0.693147	6.1277	8.64831	8.04173
2006	13	沈阳市	Shenyang City	100	164.5	0	0	550	35812.6	49.42	3820.07	441.533	984	2	5321	550	164.5	35812.6	984	2	100		3820.07	441.533	5321	6.30992	0	5.10291	49.42	10.4861	6.89163	0.693147	6.09025	8.24802	8.57942
2016	13	沈阳市	Shenyang City	99.95	262.9	0	0	13806	75564.7	56.41	11245.1	551.351	1931	3	1501	13806	262.9	75564.7	1931	3	99.95		11245.1	551.351	1501	9.53286	0	5.57177	56.41	11.2327	7.56579	1.09861	6.31237	9.32769	7.31389
2014	13	沈阳市	Shenyang City	100	256.69	0	0	14	97136.1	45.53	12511.9	546.93	1880	2	1593	14	256.69	97136.1	1880	2	100		12511.9	546.93	1593	2.63906	0	5.54787	45.53	11.4839	7.53903	0.693147	6.30432	9.43444	7.37337
2020	13	沈阳市	Shenyang City	100	262.21	1	1	21585	75570	62.51	11841.8	485.277	4504	6	3665	21585	262.21	75570	4504	6	100		11841.8	485.277	3665	9.97975	1	5.56915	62.51	11.2328	8.41272	1.79176	6.18472	9.37939	8.20658
2009	13	沈阳市	Shenyang City	100	189.6	0	0	2565	59570.4	45.31	6641.3	477.1	1434	2	3144	2565	189.6	59570.4	1434	2	100		6641.3	477.1	3144	7.84971	0	5.24492	45.31	10.9949	7.26822	0.693147	6.16773	8.80106	8.05325
2007	13	沈阳市	Shenyang City	100	170.51	0	0		45383	46.54	4785.71	447.258	1461	2	2999	1230	170.51	45383	1461	2	100		4785.71	447.258	2999	7.11477	0	5.13879	46.54	10.7229	7.28688	0.693147	6.10313	8.47339	8.00603
2018	13	沈阳市	Shenyang City	100	244.27	1	1	5787	84348.5	58.1	12941.6	536.81	4876	5	3510	5787	244.27	84348.5	4876	5	100		12941.6	536.81	3510	8.66337	1	5.49827	58.1	11.3427	8.49208	1.60944	6.28564	9.4682	8.16337
2013	13	沈阳市	Shenyang City	100	247.95	0	0		98453.8	43.84	12120.5	259.24	1880	2	1832	1852.5	247.95	98453.8	1880	2	100		12120.5	259.24	1832	7.52429	0	5.51323	43.84	11.4973	7.53903	0.693147	5.55775	9.40265	7.51316
2019	13	沈阳市	Shenyang City	100	270.16	1	1	61700	85582	61.94	13857.8	564.835	5098	8	3535	61700	270.16	85582	5098	8	100		13857.8	564.835	3535	11.03	1	5.59901	61.94	11.3572	8.5366	2.07944	6.33653	9.5366	8.17047
2010	13	沈阳市	Shenyang City	100	215	0	0	1100	69726.8	44.94	7179.32	484.41	1869	2	3177	1100	215	69726.8	1869	2	100		7179.32	484.41	3177	7.00307	0	5.37064	44.94	11.1523	7.53316	0.693147	6.18293	8.87896	8.06369
2011	13	沈阳市	Shenyang City	100	240.59	0	0	1200	81855.7	44.12	8845.86	517.75	1743	2	2076	1200	240.59	81855.7	1743	2	100		8845.86	517.75	2076	7.09008	0	5.48309	44.12	11.3127	7.46336	0.693147	6.24949	9.0877	7.6382
2017	13	沈阳市	Shenyang City	100	228.98	1	1	10000	78489.8	58.48	11601.3	540.457	2542	5	3180	10000	228.98	78489.8	2542	5	100		11601.3	540.457	3180	9.21034	1	5.43363	58.48	11.2707	7.84071	1.60944	6.29241	9.35887	8.06464
2015	13	沈阳市	Shenyang City	100	272.45	0	0	18669	99564.7	47.53	11070.2	553.16	2012	2	1484	18669	272.45	99564.7	2012	2	100		11070.2	553.16	1484	9.83462	0	5.60745	47.53	11.5086	7.60688	0.693147	6.31565	9.31201	7.3025
2017	14	大连市	Dalian	95.56	133.93	1	1		117477	58.65	15459.5	478.75	1284	3	2633	1632.67	133.93	117477	1284	3	95.56		15459.5	478.75	2633	7.39797	1	4.89732	58.65	11.674	7.15773	1.09861	6.17118	9.64598	7.87588
2009	14	大连市	Dalian	100	79	0	0	3967	74375.9	43.89	8056.85	404.9	599	1	2478	3967	79	74375.9	599	1	100		8056.85	404.9	2478	8.28577	0	4.36945	43.89	11.2169	6.39526	0	6.00364	8.99428	7.81521
2006	14	大连市	Dalian	100	79	0	0	11363	44918	44.05	4658.87	352.01	340	1	3169	11363	79	44918	340	1	100		4658.87	352.01	3169	9.33812	0	4.36945	44.05	10.7126	5.82895	0	5.86366	8.44653	8.06117
2018	14	大连市	Dalian	100	143.67	1	1		128882	51.96	16831.8	478.75	1186	4	2501	1304.78	143.67	128882	1186	4	100		16831.8	478.75	2501	7.17379	1	4.96752	51.96	11.7667	7.07834	1.38629	6.17118	9.73103	7.82445
2011	14	大连市	Dalian	100	92.57	0	0	3600	104514	41.47	12488.4	433.57	729	1	2466	3600	92.57	104514	729	1	100		12488.4	433.57	2466	8.18869	0	4.52797	41.47	11.5571	6.59167	0	6.07205	9.43256	7.81035
2016	14	大连市	Dalian	100	130.29	0	0		114265	51.36	14602	487.76	1154	3	2329	1960.56	130.29	114265	1154	3	100		14602	487.76	2329	7.58098	0	4.86976	51.36	11.6463	7.05099	1.09861	6.18982	9.58891	7.75319
2012	14	大连市	Dalian	100	121.27	0	0		118632	41.65	15093.3	446.71	804	2	2518	3272.11	121.27	118632	804	2	100		15093.3	446.71	2518	8.09319	0	4.79802	41.65	11.6838	6.6896	0.693147	6.10191	9.62201	7.83122
2013	14	大连市	Dalian	100	121.94	0	0		129346	42.89	18318.4	283.89	848	2	2762	2944.22	121.94	129346	848	2	100		18318.4	283.89	2762	7.9876	0	4.80353	42.89	11.7703	6.74288	0.693147	5.64859	9.81566	7.92371
2014	14	大连市	Dalian	100	121.49	0	0		128817	45.93	16649.1	481.57	899	2	2797	2616.33	121.49	128817	899	2	100		16649.1	481.57	2797	7.86953	0	4.79983	45.93	11.7661	6.80128	0.693147	6.17705	9.72011	7.9363
2019	14	大连市	Dalian	100	202.53	1	1		116895	53.46	16966.4	486.749	1353	5	2899	976.889	202.53	116895	1353	5	100		16966.4	486.749	2899	6.88437	1	5.31089	53.46	11.669	7.21008	1.60944	6.18775	9.73899	7.97212
2020	14	大连市	Dalian	100	200.92	1	1	649	94685	53.43	13449.4	437.232	1636	5	2537	649	200.92	94685	1636	5	100		13449.4	437.232	2537	6.47543	1	5.30291	53.43	11.4583	7.40001	1.60944	6.08046	9.50669	7.83874
2010	14	大连市	Dalian	100	80	0	0	41968	87957.2	42.43	10426.9	419.06	637	1	2450	41968	80	87957.2	637	1	100		10426.9	419.06	2450	10.6447	0	4.38203	42.43	11.3846	6.45677	0	6.03801	9.25214	7.80384
2015	14	大连市	Dalian	100	122.81	0	0		130259	50.83	15342.9	488.62	972	2	2820	2288.44	122.81	130259	972	2	100		15342.9	488.62	2820	7.73563	0	4.81064	50.83	11.7773	6.87936	0.693147	6.19158	9.63841	7.94449
2007	14	大连市	Dalian	100	79	0	0	6772	54146.2	42.99	5959.51	380.467	374	1	2676	6772	79	54146.2	374	1	100		5959.51	380.467	2676	8.82055	0	4.36945	42.99	10.8994	5.92426	0	5.9414	8.69274	7.89208
2008	14	大连市	Dalian	100	79	0	0		66137.2	40.83	7028.15	395.159	374	1	2393	5369.5	79	66137.2	374	1	100		7028.15	395.159	2393	8.58849	0	4.36945	40.83	11.0995	5.92426	0	5.97929	8.85768	7.7803
2010	15	锦州市	Jinzhou City	86.69	27.74	0	0		29597.3	35.8	4489.87	261.7	174	2	2244	4620	27.74	29597.3	174	2	86.69		4489.87	261.7	2244	8.43815	0	3.32287	35.8	10.2954	5.15906	0.693147	5.5672	8.40958	7.71601
2008	15	锦州市	Jinzhou City	85.66	23.9	0	0	500	22258.7	38.16	2618.09	246.733	214	2	2195	500	23.9	22258.7	214	2	85.66		2618.09	246.733	2195	6.21461	0	3.17388	38.16	10.0105	5.36598	0.693147	5.50831	7.8702	7.69394
2013	15	锦州市	Jinzhou City	87.42	25.02	0	0	10800	43966.4	36.14	7329.89	233.2	157	2	2195	10800	25.02	43966.4	157	2	87.42		7329.89	233.2	2195	9.2873	0	3.21968	36.14	10.6912	5.05625	0.693147	5.4519	8.89972	7.69394
2009	15	锦州市	Jinzhou City	85.36	23.9	0	0		23446.8	35.58	3593.06	257.54	198	2	2220	2560	23.9	23446.8	198	2	85.36		3593.06	257.54	2220	7.84776	0	3.17388	35.58	10.0625	5.28827	0.693147	5.55117	8.18676	7.70526
2014	15	锦州市	Jinzhou City	87.44	27.51	0	0	18000	44677.3	38.82	7483.48	282.35	241	2	2209	18000	27.51	44677.3	241	2	87.44		7483.48	282.35	2209	9.79813	0	3.31455	38.82	10.7072	5.4848	0.693147	5.64315	8.92045	7.70029
2019	15	锦州市	Jinzhou City	100	25.03	1	0	4080	36621.2	55.5	12320.5	264.065	298	1	2133	4080	25.03	36621.2	298	1	100		12320.5	264.065	2133	8.31385	0	3.22008	55.5	10.5084	5.69709	0	5.57619	9.41902	7.66528
2006	15	锦州市	Jinzhou City	56.25	18	0	0		14885	39.82	1650.38	214.081	192	1	2078	636	18	14885	192	1	56.25		1650.38	214.082	2078	6.4552	0	2.89037	39.82	9.60811	5.25749	0	5.36636	7.40876	7.63916
2020	15	锦州市	Jinzhou City	100	26.65	1	0	16515	39332	55.5	11149.3	330.77	329	1	2126	16515	26.65	39332	329	1	100		11149.3	330.77	2126	9.71203	0	3.28279	55.5	10.5798	5.79606	0	5.80143	9.31913	7.662
2016	15	锦州市	Jinzhou City	100	30.34	0	0	28757	34199.1	45.89	7188.54	274.341	274	2	2163	28757	30.34	34199.1	274	2	100		7188.54	274.341	2163	10.2666	0	3.41247	45.89	10.4399	5.61313	0.693147	5.61437	8.88024	7.67925
2015	15	锦州市	Jinzhou City	100	31.38	0	0	7000	43869.9	41.23	6926.07	281.63	253	2	2163	7000	31.38	43869.9	253	2	100		6926.07	281.63	2163	8.85366	0	3.44617	41.23	10.689	5.53339	0.693147	5.64059	8.84305	7.67925
2017	15	锦州市	Jinzhou City	100	23.4	1	0		36402	48.48	8026.04	256.007	266	2	2222	20531.3	23.4	36402	266	2	100		8026.04	256.007	2222	9.92971	0	3.15274	48.48	10.5024	5.5835	0.693147	5.5452	8.99045	7.70616
2011	15	锦州市	Jinzhou City	98.99	28.35	0	0		36228.6	34.88	5104.27	261.71	164	3	2239	6680	28.35	36228.6	164	3	98.99		5104.27	261.71	2239	8.80687	0	3.34463	34.88	10.4976	5.09987	1.09861	5.56724	8.53783	7.71378
2007	15	锦州市	Jinzhou City	68.44	21.9	0	0	568	17811	37.83	2027.82	229.039	227	1	2171	568	21.9	17811	227	1	68.44		2027.82	229.039	2171	6.34212	0	3.08649	37.83	9.78757	5.42495	0	5.43389	7.61472	7.68294
2012	15	锦州市	Jinzhou City	87.4	25.25	0	0		40360.8	35.1	6648.69	271.75	157	2	2268	8740	25.25	40360.8	157	2	87.4		6648.69	271.75	2268	9.07567	0	3.22883	35.1	10.6056	5.05625	0.693147	5.60488	8.80218	7.72665
2018	15	锦州市	Jinzhou City	100	27.21	1	0		40420.7	49.93	9105.18	258.601	108	2	2222	12305.7	27.21	40420.7	108	2	100		9105.18	258.601	2222	9.41781	0	3.30358	49.93	10.6071	4.68213	0.693147	5.55529	9.1166	7.70616
2019	16	吉林市	Jilin City	90.24	435.96	1	0	5431	34393.2	52.47	10208.8	273.073	7639	30	1885	5431	435.96	34393.2	7639	30	90.24		10208.8	273.073	1885	8.59988	0	6.07755	52.47	10.4456	8.94102	3.4012	5.60974	9.23101	7.54168
2006	16	吉林市	Jilin City	17.81	99.4	0	0	25092	16932.2	39.28	1838.85	146.002	2045	2	1547	25092	99.4	16932.2	2045	2	17.81		1838.85	146.002	1547	10.1303	0	4.59915	39.28	9.73697	7.62315	0.693147	4.98362	7.5169	7.34407
2009	16	吉林市	Jilin City	38.39	200.15	0	0	42653	34302.9	39.33	3766.14	201.33	2378	9	1396	42653	200.15	34302.9	2378	9	38.39		3766.14	201.33	1396	10.6608	0	5.29907	39.33	10.443	7.77402	2.19722	5.30495	8.23381	7.24137
2007	16	吉林市	Jilin City	38.17	216.89	0	0	29158	23297.5	37.27	2282.76	160.471	2137	8	1504	29158	216.89	23297.5	2137	8	38.17		2282.76	160.471	1504	10.2805	0	5.37939	37.27	10.0561	7.66716	2.07944	5.07811	7.73314	7.31588
2008	16	吉林市	Jilin City	32.61	183.83	0	0	230	29662.9	38.31	3100.07	175.074	2313	7	1368	230	183.83	29662.9	2313	7	32.61		3100.07	175.074	1368	5.43808	0	5.21401	38.31	10.2977	7.7463	1.94591	5.16521	8.03918	7.2211
2010	16	吉林市	Jilin City	44.51	222.32	0	0	35031	41486.5	39.44	4925.45	206.76	2608	7	1449	35031	222.32	41486.5	2608	7	44.51		4925.45	206.76	1449	10.464	0	5.40412	39.44	10.6331	7.86634	1.94591	5.33156	8.50217	7.27863
2015	16	吉林市	Jilin City	84.69	415.22	0	0	1229	56169.9	44.03	8599.33	246.04	6323	25	3193	1229	415.22	56169.9	6323	25	84.69		8599.33	246.04	3193	7.11396	0	6.02881	44.03	10.9361	8.75195	3.21888	5.50549	9.05944	8.06872
2020	16	吉林市	Jilin City	100	464.17	1	0	43304	35588	51	12320.1	321.483	8003	34	1876	43304	464.17	35588	8003	34	100		12320.1	321.483	1876	10.676	0	6.14025	51	10.4798	8.98757	3.52636	5.77295	9.41899	7.5369
2017	16	吉林市	Jilin City	71.78	355.3	1	0	24676		61.18	9667.93	246.925	6548	16	2284	24676	355.3	55763.7	6548	16	71.78		9667.93	246.925	2284	10.1136	0	5.87296	61.18	10.9289	8.78692	2.77259	5.50909	9.17657	7.73368
2016	16	吉林市	Jilin City	86.3	460.94	0	0	22665	58140	47.18	9009.71	245.325	6852	28	2231	22665	460.94	58140	6852	28	86.3		9009.71	245.325	2231	10.0286	0	6.13327	47.18	10.9706	8.8323	3.33221	5.50259	9.10606	7.71021
2014	16	吉林市	Jilin City	61.91	312.4	0	0	1225	55636.2	42.66	7653.29	242.23	5973	17	3171	1225	312.4	55636.2	5973	17	61.91		7653.29	242.23	3171	7.1107	0	5.74428	42.66	10.9266	8.695	2.83321	5.48989	8.94289	8.0618
2011	16	吉林市	Jilin City	49.21	242.62	0	0	27381	50958.9	39.46	5805.84	215.93	2867	13	2371	27381	242.62	50958.9	2867	13	49.21		5805.84	215.93	2371	10.2176	0	5.4915	39.46	10.8388	7.96102	2.56495	5.37495	8.66662	7.77107
2012	16	吉林市	Jilin City	45.79	232.88	0	0	17104	56408.2	40.32	6614.22	223.51	4759	11	2878	17104	232.88	56408.2	4759	11	45.79		6614.22	223.51	2878	9.74707	0	5.45052	40.32	10.9404	8.46779	2.3979	5.40946	8.79698	7.96485
2013	16	吉林市	Jilin City	60.85	295.32	0	0	5125	60997.6	41.46	7639.45	259.34	4878	16	3135	5125	295.32	60997.6	4878	16	60.85		7639.45	259.34	3135	8.54189	0	5.68806	41.46	11.0186	8.49249	2.77259	5.55814	8.94108	8.05039
2018	16	吉林市	Jilin City	87.23	410.46	1	0	11266	53387.4	58.81	9950.31	247.522	7162	30	1831	11266	410.46	53387.4	7162	30	87.23		9950.31	247.522	1831	9.32954	0	6.01728	58.81	10.8853	8.87655	3.4012	5.5115	9.20536	7.51262
2013	17	哈尔滨市	Harbin City	87.29	114.7	0	0	27027	50412.5	53.54	7132.04	206.21	2314	4	10548	27027	114.7	50412.5	2314	4	87.29		7132.04	206.21	10548	10.2046	0	4.74232	53.54	10.828	7.74673	1.38629	5.3289	8.87235	9.26369
2019	17	哈尔滨市	Harbin City	100	184.88	1	1	42040	55194.5	67.68	11578.7	611.839	3641	7	10542	42040	184.88	55194.5	3641	7	100		11578.7	611.839	10542	10.6464	1	5.21971	67.68	10.9186	8.20001	1.94591	6.41647	9.35692	9.26312
2006	17	哈尔滨市	Harbin City	38.01	49.5	0	0	1500	21359.4	48.27	1985.76	391.036	416	3	12537	1500	49.5	21359.4	416	3	38.01		1985.76	391.036	12537	7.31322	0	3.90197	48.27	9.96925	6.03069	1.09861	5.9688	7.59376	9.43644
2014	17	哈尔滨市	Harbin City	85	118.22	0	0	21800	54087.6	54.86	7495.98	512.91	3011	3	10418	21800	118.22	54087.6	3011	3	85		7495.98	512.91	10418	9.98967	0	4.77255	54.86	10.8984	8.01003	1.09861	6.2401	8.92212	9.25129
2016	17	哈尔滨市	Harbin City	87.26	142.23	0	0	3754	63426.3	57.59	9109.09	661.372	3118	4	10416	3754	142.23	63426.3	3118	4	87.26		9109.09	661.372	10416	8.23058	0	4.95745	57.59	11.0576	8.04495	1.38629	6.49432	9.11703	9.2511
2008	17	哈尔滨市	Harbin City	46.41	55.4	0	0	603	28975.7	48.82	3043.61	454.585	518	4	12211	603	55.4	28975.7	518	4	46.41		3043.61	454.584	12211	6.40192	0	4.01458	48.82	10.2742	6.24998	1.38629	6.11938	8.0208	9.41009
2015	17	哈尔滨市	Harbin City	91.62	131.26	0	0	21632	59823.1	55.92	8579.88	690.42	3067	4	11366	21632	131.26	59823.1	3067	4	91.62		8579.88	690.42	11366	9.98193	0	4.87718	55.92	10.9992	8.02845	1.38629	6.5373	9.05718	9.33838
2009	17	哈尔滨市	Harbin City	53.93	64.39	0	0	2476	32024.4	51.28	3513.64	472.88	550	4	12012	2476	64.39	32024.4	550	4	53.93		3513.64	472.88	12012	7.8144	0	4.16496	51.28	10.3742	6.30992	1.38629	6.15884	8.16441	9.39366
2007	17	哈尔滨市	Harbin City	34.54	42.23	0	0	603	24681	48.69	2353.68	389.831	441	2	12391	603	42.23	24681	441	2	34.54		2353.68	389.831	12391	6.40192	0	3.74313	48.69	10.1138	6.08904	0.693147	5.96571	7.76373	9.42473
2017	17	哈尔滨市	Harbin City	85.49	143.86	1	1		65520.2	64.24	10036.3	530.64	3466	4	10622	7125	143.86	65520.2	3466	4	85.49		10036.3	530.64	10622	8.87137	1	4.96884	64.24	11.0901	8.15076	1.38629	6.27408	9.21396	9.27068
2012	17	哈尔滨市	Harbin City	85.3	107.14	0	0	8292	45799.9	52.84	6477.86	485.37	2172	4	11242	8292	107.14	45799.9	2172	4	85.3		6477.86	485.37	11242	9.02305	0	4.67414	52.84	10.732	7.6834	1.38629	6.18491	8.77615	9.32741
2011	17	哈尔滨市	Harbin City	79.73	96.15	0	0		42708	50.63	5608.95	484.76	1703	4	11547	5634	96.15	42708	1703	4	79.73		5608.95	484.76	11547	8.63658	0	4.56591	50.63	10.6621	7.44015	1.38629	6.18365	8.63212	9.35418
2018	17	哈尔滨市	Harbin City	91.68	151.79	1	1	10496	66181.5	64.85	10106.8	533.981	3486	6	10400	10496	151.79	66181.5	3486	6	91.68		10106.8	533.981	10400	9.25875	1	5.0225	64.85	11.1002	8.15651	1.79176	6.28036	9.22096	9.24956
2020	17	哈尔滨市	Harbin City	100	168.35	1	1	59053	54570	66.05	11610.9	591.349	3752	7	10686	59053	168.35	54570	3752	7	100		11610.9	591.349	10686	10.9862	1	5.12605	66.05	10.9072	8.23004	1.94591	6.38241	9.3597	9.27669
2010	17	哈尔滨市	Harbin City	82.91		0	0	2976	36943.3	50.96	4566.14	485.46			11603	2976	80.27	36943.3	1126.5	4	82.91		4566.14	485.46	11603	7.99833	0	4.3854	50.96	10.5171	7.02687	1.38629	6.1851	8.42642	9.35902
2013	18	齐齐哈尔市	Qiqihar City	50.43	31.03	0	0	1123	22089.7	40.54	1872.97	129.35	342	1	7799	1123	31.03	22089.7	342	1	50.43		1872.97	129.35	7799	7.02376	0	3.43495	40.54	10.0029	5.83481	0	4.86252	7.53528	8.96175
2007	18	齐齐哈尔市	Qiqihar City	43.54	29	0	0		9792.87	44.59	1635.83	63.7865	234	3	8144	743	29	9792.87	234	3	43.54		1635.83	63.7865	8144	6.6107	0	3.3673	44.59	9.18941	5.45532	1.09861	4.15554	7.39991	9.00504
2011	18	齐齐哈尔市	Qiqihar City	49.72	29	0	0	542	18784	35.92	2410.93	88.19	279	2	7851	542	29	18784	279	2	49.72		2410.93	88.19	7851	6.29527	0	3.3673	35.92	9.84076	5.63121	0.693147	4.47949	7.78777	8.9684
2015	18	齐齐哈尔市	Qiqihar City	68.38	31.03	0	0	2140	23122.5	44.83	7073	116.03	367	1	7799	2140	31.03	23122.5	367	1	68.38		7073	116.03	7799	7.66856	0	3.43495	44.83	10.0486	5.90536	0	4.75385	8.86404	8.96175
2016	18	齐齐哈尔市	Qiqihar City	68.32	31.03	0	0	3116	24362.3	46.38	12188.1	100.625	477	1	7698	3116	31.03	24362.3	477	1	68.32		12188.1	100.625	7698	8.04431	0	3.43495	46.38	10.1008	6.16752	0	4.6114	9.40822	8.94872
2018	18	齐齐哈尔市	Qiqihar City	73.77	32.85	1	0	1028	25286	51.13	9111.21	103.917	613	1	7769	1028	32.85	25286	613	1	73.77		9111.21	103.917	7769	6.93537	0	3.49195	51.13	10.138	6.41836	0	4.6436	9.11726	8.9579
2006	18	齐齐哈尔市	Qiqihar City	48.6	37.5	0	0		8510.31	45.38	1263.3	61.6911	251	3	8216	535	37.5	8510.31	251	3	48.6		1263.3	61.6911	8216	6.28227	0	3.62434	45.38	9.04903	5.52545	1.09861	4.12214	7.14148	9.01384
2010	18	齐齐哈尔市	Qiqihar City	50.96		0	0	1367	15498	37.55	2014.22	87.78			7852	1367	28.8	15498	260	2	50.96		2014.22	87.78	7852	7.22037	0	3.36037	37.55	9.64847	5.56068	0.693147	4.47483	7.60799	8.96852
2009	18	齐齐哈尔市	Qiqihar City	43.98	28.6	0	0	1159	12081.3	40.97	1604.59	88.01	241	2	7852	1159	28.6	12081.3	241	2	43.98		1604.59	88.01	7852	7.05531	0	3.35341	40.97	9.39941	5.4848	0.693147	4.47745	7.38062	8.96852
2012	18	齐齐哈尔市	Qiqihar City	50.14	29.5	0	0	127	21035.2	38.44	4717.88	90.09	294	2	7796	127	29.5	21035.2	294	2	50.14		4717.88	90.09	7796	4.84419	0	3.38439	38.44	9.95395	5.68358	0.693147	4.50081	8.45912	8.96137
2019	18	齐齐哈尔市	Qiqihar City	91.93	41.98	1	0	1264	21423.2	48.35	9157.14	107.595	688	1	8487	1264	41.98	21423.2	688	1	91.93		9157.14	107.595	8487	7.14204	0	3.73719	48.35	9.97223	6.53379	0	4.67837	9.12229	9.04629
2008	18	齐齐哈尔市	Qiqihar City	45.67	29	0	0		11698.5	42.25	2031.94	77.3331	232	2	9584	951	29	11698.5	232	2	45.67		2031.94	77.3331	9584	6.85751	0	3.3673	42.25	9.36722	5.44674	0.693147	4.34812	7.61675	9.16785
2014	18	齐齐哈尔市	Qiqihar City	61.73	31.03	0	0	2014	21860.7	43.24	5670.32	99.06	358	1	7799	2014	31.03	21860.7	358	1	61.73		5670.32	99.06	7799	7.60788	0	3.43495	43.24	9.99245	5.88053	0	4.59573	8.643	8.96175
2017	18	齐齐哈尔市	Qiqihar City	68.63	31.03	1	0	3284	24978.1	67.36	8687.86	102.568	564	1	7769	3284	31.03	24978.1	564	1	68.63		8687.86	102.568	7769	8.09682	0	3.43495	67.36	10.1258	6.33505	0	4.63052	9.06968	8.9579
2020	18	齐齐哈尔市	Qiqihar City	99.71	34.65	1	0	1117	24273	45.83	13092.2	172.653	701	2	8159	1117	34.65	24273	701	2	99.71		13092.2	172.653	8159	7.0184	0	3.5453	45.83	10.0971	6.55251	0.693147	5.15129	9.47977	9.00688
2019	19	鸡西市	Jixi City	100	30.04	1	0		32662.7	40.65	10265	53.386	453	3	8188	4400	30.04	32662.7	453	3	100		10265	53.386	8188	8.38936	0	3.40253	40.65	10.394	6.11589	1.09861	3.97755	9.23649	9.01042
2012	19	鸡西市	Jixi City	67.57	27	0	0	2158	31325.3	30.71	3677.9	52.94	216	1	9127	2158	27	31325.3	216	1	67.57		3677.9	52.94	9127	7.67694	0	3.29584	30.71	10.3522	5.37528	0	3.96916	8.2101	9.11899
2016	19	鸡西市	Jixi City	87.39	32.26	0	0		28639.7	40.08	9498.42	48.2044	417	1	8952	19358.5	32.26	28639.7	417	1	87.39		9498.42	48.2044	8952	9.87089	0	3.47383	40.08	10.2625	6.03309	0	3.87545	9.15888	9.09963
2017	19	鸡西市	Jixi City	86.64	33.17	1	0	20900	29854.9	50.28	10540.9	10.8629	415	1	8580	20900	33.17	29854.9	415	1	86.64		10540.9	10.8629	8580	9.9475	0	3.50165	50.28	10.3041	6.02828	0	2.38535	9.26302	9.05719
2010	19	鸡西市	Jixi City	73.06	19.8	0	0		22171.9	32.14	2501.22	55.91	200	1	9424	1340.67	19.8	22171.9	200	1	73.06		2501.22	55.91	9424	7.20092	0	2.98568	32.14	10.0066	5.29832	0	4.02374	7.82453	9.15101
2008	19	鸡西市	Jixi City	92.86	26	0	0		16552.2	40.97	1764.51	49.8271	215	1	9336	1516	26	16552.2	215	1	92.86		1764.51	49.8271	9336	7.32383	0	3.2581	40.97	9.71427	5.37064	0	3.90856	7.47563	9.14163
2020	19	鸡西市	Jixi City	100	26.75	1	0	5000	34031	39.16	14452.8	64.6242	457	3	8050	5000	26.75	34031	457	3	100		14452.8	64.6242	8050	8.51719	0	3.28654	39.16	10.435	6.12468	1.09861	4.16859	9.57864	8.99343
2018	19	鸡西市	Jixi City	99.44	34.15	1	0	3800	30935.2	40.55	9321.04	10.9884	348	1	8388	3800	34.15	30935.2	348	1	99.44		9321.04	10.9884	8388	8.24276	0	3.53076	40.55	10.3397	5.8522	0	2.39684	9.14003	9.03456
2009	19	鸡西市	Jixi City	98.61	27	0	0	932	18552.7	34.26	2045.03	54.19	215	1	9342	932	27	18552.7	215	1	98.61		2045.03	54.19	9342	6.83733	0	3.29584	34.26	9.82837	5.37064	0	3.9925	7.62317	9.14228
2015	19	鸡西市	Jixi City	89.14	32.19	0	0	17817	28326.2	37.61	4332.22	45.46	419	1	8968	17817	32.19	28326.2	419	1	89.14		4332.22	45.46	8968	9.78791	0	3.47166	37.61	10.2515	6.03787	0	3.81683	8.37384	9.10142
2006	19	鸡西市	Jixi City	71.06	33.9	0	0		12378	39.46	1167.99	57.6399	210	1	9515	2684	33.9	12378	210	1	71.06		1167.99	57.6399	9515	7.89506	0	3.52341	39.46	9.42368	5.34711	0	4.05422	7.06304	9.16062
2013	19	鸡西市	Jixi City	84.74	17.8	0	0	1660	30595.5	32.29	4148.04	145.13	114	1	9103	1660	17.8	30595.5	114	1	84.74		4148.04	145.13	9103	7.41457	0	2.8792	32.29	10.3286	4.7362	0	4.97763	8.33039	9.11636
2014	19	鸡西市	Jixi City	48.08	25.8	0	0	399	28105.1	35.87	4371.78	47.93	227	1	9137	399	25.8	28105.1	227	1	48.08		4371.78	47.93	9137	5.98896	0	3.25038	35.87	10.2437	5.42495	0	3.86974	8.38293	9.12009
2011	19	鸡西市	Jixi City	60.47	26	0	0		26883.6	31.57	3097.6	56.59	200	1	9424	1749.33	26	26883.6	200	1	60.47		3097.6	56.59	9424	7.46699	0	3.2581	31.57	10.1993	5.29832	0	4.03583	8.03838	9.15101
2007	19	鸡西市	Jixi City	90.91	25	0	0	2100	13848.6	41.64	1437.91	54.3119	212	1	9329	2100	25	13848.6	212	1	90.91		1437.91	54.3119	9329	7.64969	0	3.21888	41.64	9.53594	5.35659	0	3.99474	7.27095	9.14088
2016	20	佳木斯市	Jiamusi City	100	23	0	0		35505.6	47.28	9925.13	133.706	103	1	6177	17750	23	35505.6	103	1	100		9925.13	133.706	6177	9.78414	0	3.13549	47.28	10.4774	4.63473	0	4.89564	9.20283	8.72859
2020	20	佳木斯市	Jiamusi City	100	23	1	0		35124	38.55	15897.2	287.228	118	1	2984	43230	23	35124	118	1	100		15897.2	287.228	2984	10.6743	0	3.13549	38.55	10.4666	4.77069	0	5.66028	9.6739	8.00102
2018	20	佳木斯市	Jiamusi City	100	25.83	1	0		43435.6	44.76	11707.9	98.406	115	1	3138	30490	25.83	43435.6	115	1	100		11707.9	98.406	3138	10.3252	0	3.25154	44.76	10.679	4.74493	0	4.5891	9.36802	8.05134
2009	20	佳木斯市	Jiamusi City	77.64	33.85	0	0		17151.4	45.1	3507.63	128.72	99	1	9528	1522	33.85	17151.4	99	1	77.64		3507.63	128.72	9528	7.32778	0	3.52194	45.1	9.74983	4.59512	0	4.85764	8.1627	9.16199
2013	20	佳木斯市	Jiamusi City	92.11	17.5	0	0		32719.9	41.75	8232.69	149.4	103	1	6228	2630	17.5	32719.9	103	1	92.11		8232.69	149.4	6228	7.87474	0	2.8622	41.75	10.3957	4.63473	0	5.00663	9.01587	8.73681
2014	20	佳木斯市	Jiamusi City	100	22	0	0	5010	31730.7	44.68	7767.76	185.17	103	1	6228	5010	22	31730.7	103	1	100		7767.76	185.17	6228	8.51919	0	3.09104	44.68	10.365	4.63473	0	5.22127	8.95774	8.73681
2006	20	佳木斯市	Jiamusi City	63.39	24	0	0	10807	11222.7	49.02	1698.59	111.282	98	1	569	10807	24	11222.7	98	1	63.39		1698.59	111.282	569	9.28795	0	3.17805	49.02	9.32569	4.58497	0	4.71206	7.43755	6.34388
2017	20	佳木斯市	Jiamusi City	95.83	23	1	0		42214.9	67.91	11670.9	97.572	115	1	3181	24120	23	42214.9	115	1	95.83		11670.9	97.572	3181	10.0908	0	3.13549	67.91	10.6505	4.74493	0	4.58059	9.36485	8.06495
2008	20	佳木斯市	Jiamusi City	77.36	32.49	0	0		15836.1	47.55	2808.9	115.006	104	1	9793	1946	32.49	15836.1	104	1	77.36		2808.9	115.006	9793	7.57353	0	3.48093	47.55	9.67005	4.64439	0	4.74498	7.94055	9.18942
2007	20	佳木斯市	Jiamusi City	83.55	31.75	0	0	2370	13447.2	48.65	2188.24	109.58	93	1	569	2370	31.75	13447.2	93	1	83.55		2188.24	109.58	569	7.77065	0	3.45789	48.65	9.50653	4.5326	0	4.69665	7.69085	6.34388
2012	20	佳木斯市	Jiamusi City	82.95	36.5	0	0	250	27927	44.01	6713.48	183.47	98	1	6168	250	36.5	27927	98	1	82.95		6713.48	183.47	6168	5.52146	0	3.59731	44.01	10.2373	4.58497	0	5.21205	8.81187	8.72713
2010	20	佳木斯市	Jiamusi City	75.37	35.2	0	0		20192.9	45.3	4799.74	120.99	98	1	6655	1098	35.2	20192.9	98	1	75.37		4799.74	120.99	6655	7.00124	0	3.56105	45.3	9.91309	4.58497	0	4.79571	8.47632	8.80312
2015	20	佳木斯市	Jiamusi City	100	23	0	0	11380	34105.1	44.92	8927.52	142.43	103	1	6187	11380	23	34105.1	103	1	100		8927.52	142.43	6187	9.33961	0	3.13549	44.92	10.4372	4.63473	0	4.95885	9.09689	8.73021
2011	20	佳木斯市	Jiamusi City	78.49	36.5	0	0		24962.4	43.16	5680.6	126.11	98	1	6400	674	36.5	24962.4	98	1	78.49		5680.6	126.11	6400	6.51323	0	3.59731	43.16	10.1251	4.58497	0	4.83715	8.64481	8.76405
2019	20	佳木斯市	Jiamusi City	100	25.83	1	0		32746.8	41.34	12786.5	225.429	115	1	3138	36860	25.83	32746.8	115	1	100		12786.5	225.429	3138	10.5149	0	3.25154	41.34	10.3966	4.74493	0	5.41801	9.45614	8.05134
2016	23	无锡市	Wuxi City	100	142.41	0	0		189507	51.34	17846.9	234.983	1083	3	1990	21640.5	142.41	189507	1083	3	100		17846.9	234.983	1990	9.98232	0	4.95871	51.34	12.1522	6.98749	1.09861	5.45951	9.78959	7.59589
2019	23	无锡市	Wuxi City	100	176.15	1	0	20100	235626	51.48	22217.1	239.952	1112	4	2089	20100	176.15	235626	1112	4	100		22217.1	239.952	2089	9.90847	0	5.17134	51.48	12.37	7.01392	1.38629	5.48044	10.0086	7.64444
2006	23	无锡市	Wuxi City	90.13	79.8	0	0		72096.8	38.8	4661.4	199.491	580	3	1432	7704	79.8	72096.8	580	3	90.13		4661.4	199.491	1432	8.9495	0	4.37952	38.8	11.1858	6.36303	1.09861	5.29577	8.44707	7.26683
2018	23	无锡市	Wuxi City	100	164.86	1	0		230153	51.14	21246.2	227.655	1083	4	2052	28085.5	164.86	230153	1083	4	100		21246.2	227.655	2052	10.243	0	5.1051	51.14	12.3465	6.98749	1.38629	5.42783	9.96393	7.62657
2017	23	无锡市	Wuxi City	100	158.37	1	0	36071	213221	57.86	20033.7	229.978	1083	4	2020	36071	158.37	213221	1083	4	100		20033.7	229.978	2020	10.4932	0	5.06493	57.86	12.2701	6.98749	1.38629	5.43798	9.90517	7.61085
2009	23	无锡市	Wuxi City	100	93.34	0	0	3321	107199	41.3	8710.71	242.06	832	3	3178	3321	93.34	107199	832	3	100		8710.71	242.06	3178	8.10802	0	4.53625	41.3	11.5824	6.72383	1.09861	5.48919	9.07231	8.06401
2012	23	无锡市	Wuxi City	100	108.88	0	0		160990	45.17	13797.3	232.64	840	3	2089	841.667	108.88	160990	840	3	100		13797.3	232.64	2089	6.73538	0	4.69025	45.17	11.9891	6.7334	1.09861	5.44949	9.53223	7.64444
2013	23	无锡市	Wuxi City	100	114.31	0	0		170906	46.02	15067.6	305.78	850	3	2110	453.333	114.31	170906	850	3	100		15067.6	305.78	2110	6.11663	0	4.73891	46.02	12.0489	6.74524	1.09861	5.72287	9.6203	7.65444
2007	23	无锡市	Wuxi City	91.27	81.11	0	0		83565.2	40.1	5865.21	222.119	602	3	1454	6243	81.11	83565.2	602	3	91.27		5865.21	222.119	1454	8.73922	0	4.39581	40.1	11.3334	6.40026	1.09861	5.40321	8.67679	7.28207
2008	23	无锡市	Wuxi City	100	90.52	0	0		95206.8	40.95	7302.52	236.004	559	3	1463	4782	90.52	95206.8	559	3	100		7302.52	236.004	1463	8.47261	0	4.50557	40.95	11.4638	6.32615	1.09861	5.46385	8.89597	7.28824
2014	23	无锡市	Wuxi City	100	122.35	0	0	65	171983	48.4	15679.3	239.36	952	3	2115	65	122.35	171983	952	3	100		15679.3	239.36	2115	4.17439	0	4.80689	48.4	12.0551	6.85856	1.09861	5.47797	9.6601	7.65681
2020	23	无锡市	Wuxi City	100	179.76	1	0	164357	165851	52.47	16287.3	178.503	1415	5	2168	164357	179.76	165851	1415	5	100		16287.3	178.503	2168	12.0098	0	5.19162	52.47	12.0188	7.25488	1.60944	5.1846	9.69814	7.68156
2010	23	无锡市	Wuxi City	100	99.32	0	0	1860	124171	42.8	10474.2	234.97	859	3	2074	1860	99.32	124171	859	3	100		10474.2	234.97	2074	7.52833	0	4.59835	42.8	11.7294	6.75577	1.09861	5.45946	9.25667	7.63723
2015	23	无锡市	Wuxi City	100	132.44	0	0	7210	177132	49.11	17090	239.84	1011	3	1953	7210	132.44	177132	1011	3	100		17090	239.84	1953	8.88322	0	4.88613	49.11	12.0846	6.91869	1.09861	5.47997	9.74625	7.57712
2011	23	无锡市	Wuxi City	100	102.31	0	0	1230	147012	44.03	12663.9	231.53	571	3	2062	1230	102.31	147012	571	3	100		12663.9	231.53	2062	7.11477	0	4.62801	44.03	11.8983	6.34739	1.09861	5.44471	9.44651	7.63143
2012	24	徐州市	Xuzhou City	99.98	51.6	0	0		40551	41.47	5351.3	116.93	372	2	3533	3675	51.6	40551	372	2	99.98		5351.3	116.93	3533	8.20931	0	3.94352	41.47	10.6103	5.91889	0.693147	4.76158	8.58509	8.1699
2006	24	徐州市	Xuzhou City	85.56	48	0	0	2500	15285.7	35.46	1148.05	111.412	179	1	4818	2500	48	15285.7	179	1	85.56		1148.05	111.412	4818	7.82405	0	3.8712	35.46	9.63467	5.18739	0	4.71323	7.04582	8.48011
2016	24	徐州市	Xuzhou City	100	92.36	0	0		55797.5	47.38	7665.61	136.063	840	2	3024	14775	92.36	55797.5	840	2	100		7665.61	136.063	3024	9.60069	0	4.52569	47.38	10.9295	6.7334	0.693147	4.91312	8.9445	8.01434
2009	24	徐州市	Xuzhou City	93.12	36.8	0	0		24959.6	37.29	2678.91	131.24	212	2	3768	3050	36.8	24959.6	212	2	93.12		2678.91	131.24	3768	8.0229	0	3.6055	37.29	10.125	5.35659	0.693147	4.87703	7.89316	8.2343
2015	24	徐州市	Xuzhou City	100	79.78	0	0		51714.6	46.24	7314.67	133.79	651	2	3106	12050	79.78	51714.6	651	2	100		7314.67	133.79	3106	9.39682	0	4.37927	46.24	10.8535	6.47851	0.693147	4.89627	8.89764	8.04109
2020	24	徐州市	Xuzhou City	100	117.65	1	0	62400	80673	50.12	10552.7	160.635	975	4	3432	62400	117.65	80673	975	4	100		10552.7	160.635	3432	11.0413	0	4.76771	50.12	11.2982	6.88244	1.38629	5.07914	9.26414	8.1409
2017	24	徐州市	Xuzhou City	100	103.8	1	0	17500	63579.9	53.26	7962.79	124.283	974	4	3286	17500	103.8	63579.9	974	4	100		7962.79	124.283	3286	9.76996	0	4.64247	53.26	11.0601	6.88141	1.38629	4.82256	8.98253	8.09743
2013	24	徐州市	Xuzhou City	100	59.25	0	0	6600	44054.3	42.5	5915.29	271.85	457	2	3901	6600	59.25	44054.3	457	2	100		5915.29	271.85	3901	8.79482	0	4.08177	42.5	10.6932	6.12468	0.693147	5.60525	8.6853	8.26899
2011	24	徐州市	Xuzhou City	87.95	43.57	0	0	750	36363.7	40.55	4650.78	134.9	380	2	3499	750	43.57	36363.7	380	2	87.95		4650.78	134.9	3499	6.62007	0	3.77437	40.55	10.5013	5.94017	0.693147	4.90453	8.44479	8.16023
2010	24	徐州市	Xuzhou City	94.93	42.13	0	0		30241.2	39.71	3347.96	123.45	362	2	3547	1900	42.13	30241.2	362	2	94.93		3347.96	123.45	3547	7.54961	0	3.74076	39.71	10.317	5.89164	0.693147	4.81584	8.11611	8.17386
2019	24	徐州市	Xuzhou City	100	129.91	1	0	18822	68627.6	50.1	8466.51	129.168	1013	3	3432	18822	129.91	68627.6	1013	3	100		8466.51	129.168	3432	9.84278	0	4.86684	50.1	11.1364	6.92067	1.09861	4.86111	9.04387	8.1409
2018	24	徐州市	Xuzhou City	100	119.33	1	0	59500	64643.3	49.03	8429.28	124.044	1001	4	3418	59500	119.33	64643.3	1001	4	100		8429.28	124.044	3418	10.9937	0	4.78189	49.03	11.0766	6.90876	1.38629	4.82064	9.03947	8.13681
2014	24	徐州市	Xuzhou City	95.07	71.6	0	0		48499.4	45.21	6466.42	134.05	546	2	3963	9325	71.6	48499.4	546	2	95.07		6466.42	134.05	3963	9.14045	0	4.27109	45.21	10.7893	6.30262	0.693147	4.89821	8.77438	8.28476
2007	24	徐州市	Xuzhou City	90.56	50	0	0	450	17849.6	36.02	1566.89	120.914	188	1	3657	450	50	17849.6	188	1	90.56		1566.89	120.914	3657	6.10925	0	3.91202	36.02	9.78974	5.23644	0	4.79508	7.35685	8.2044
2008	24	徐州市	Xuzhou City	89.29	40.18	0	0	4200	21200.2	36.64	2102.17	126.834	245	1	3677	4200	40.18	21200.2	245	1	89.29		2102.17	126.834	3677	8.34284	0	3.69337	36.64	9.96177	5.50126	0	4.84288	7.65073	8.20985
2014	25	常州市	Changzhou City	100	61.83	0	0	1711	132986	48.05	11799.5	294.63	289	3	3035	1711	61.83	132986	289	3	100		11799.5	294.63	3035	7.44483	0	4.12439	48.05	11.798	5.66643	1.09861	5.68572	9.37581	8.01797
2013	25	常州市	Changzhou City	99.99	59.24	0	0		119184	45.22	11421.2	331.43	292	3	3798	2499	59.24	119184	292	3	99.99		11421.2	331.43	3798	7.82365	0	4.0816	45.22	11.6884	5.67675	1.09861	5.80342	9.34323	8.24223
2017	25	常州市	Changzhou City	100	81.38	1	0		174629	51.8	14552.9	272.35	681	6	2441	1985.67	81.38	174629	681	6	100		14552.9	272.35	2441	7.59371	0	4.39913	51.8	12.0704	6.52356	1.79176	5.60709	9.58555	7.80016
2007	25	常州市	Changzhou City	100	43.48	0	0	22237	52640.9	36.96	4326.95	286.681	289	2	3184	22237	43.48	52640.9	289	2	100		4326.95	286.681	3184	10.0095	0	3.7723	36.96	10.8712	5.66643	0.693147	5.65837	8.37262	8.06589
2015	25	常州市	Changzhou City	100	76.48	0	0	1411	142191	49.51	13087	277.72	520	5	2399	1411	76.48	142191	520	5	100		13087	277.72	2399	7.25205	0	4.33703	49.51	11.8649	6.25383	1.60944	5.62661	9.47937	7.78281
2012	25	常州市	Changzhou City	100	58.08	0	0		108823	43.9	10724.2	241.87	276	3	3665	3287	58.08	108823	276	3	100		10724.2	241.87	3665	8.09773	0	4.06182	43.9	11.5975	5.6204	1.09861	5.4884	9.28026	8.20658
2010	25	常州市	Changzhou City	100	51.99	0	0	16702	84392.7	41.43	7800.45	288.96	276	3	3437	16702	51.99	84392.7	276	3	100		7800.45	288.96	3437	9.72328	0	3.95105	41.43	11.3432	5.6204	1.09861	5.66629	8.96194	8.14235
2006	25	常州市	Changzhou City	100	31.8	0	0		44251.3	35.85	3318.48	265.698	292	2	4502	20295	31.8	44251.3	292	2	100		3318.48	265.698	4502	9.91813	0	3.45947	35.85	10.6976	5.67675	0.693147	5.58236	8.10726	8.41228
2019	25	常州市	Changzhou City	100	110.4	1	0	4913	192234	50.19	16991.9	338.451	932	6	2946	4913	110.4	192234	932	6	100		16991.9	338.451	2946	8.49964	0	4.70411	50.19	12.1665	6.83733	1.79176	5.82438	9.74049	7.9882
2020	25	常州市	Changzhou City	100	127.37	1	0	2975	147939	51.57	13755.9	274.682	997	6	2309	2975	127.37	147939	997	6	100		13755.9	274.682	2309	7.998	0	4.8471	51.57	11.9046	6.90475	1.79176	5.61561	9.52923	7.74457
2009	25	常州市	Changzhou City	100	49.16	0	0	9800	70033.1	39.62	6079.33	348.7	268	3	3328	9800	49.16	70033.1	268	3	100		6079.33	348.7	3328	9.19014	0	3.89508	39.62	11.1567	5.59099	1.09861	5.85421	8.71265	8.11013
2018	25	常州市	Changzhou City	100	111.08	1	0		184562	51.5	15571.1	269.491	858	6	3030	3449.33	111.08	184562	858	6	100		15571.1	269.491	3030	8.14594	0	4.71025	51.5	12.1257	6.7546	1.79176	5.59653	9.65317	8.01632
2011	25	常州市	Changzhou City	100	54.95	0	0	4075	98676.9	42.4	9970.03	288.4	289	3	3572	4075	54.95	98676.9	289	3	100		9970.03	288.4	3572	8.31263	0	4.00642	42.4	11.4996	5.66643	1.09861	5.66435	9.20734	8.18088
2016	25	常州市	Changzhou City	100	83.53	0	0	522	153970	50.9	13549.6	331.944	657	5	2429	522	83.53	153970	657	5	100		13549.6	331.944	2429	6.25767	0	4.42521	50.9	11.9445	6.48768	1.60944	5.80497	9.51411	7.79523
2008	25	常州市	Changzhou City	100	46.64	0	0	24179	61387.9	37.98	5203.76	293.318	291	2	3114	24179	46.64	61387.9	291	2	100		5203.76	293.318	3114	10.0932	0	3.84246	37.98	11.025	5.67332	0.693147	5.68126	8.55714	8.04366
2012	26	苏州市	Suzhou City	100	182.91	0	0		185422	44.24	17188.4	296.71	2119	3	1827	2222.5	182.91	185422	2119	3	100		17188.4	296.71	1827	7.70639	0	5.20899	44.24	12.1304	7.6587	1.09861	5.69276	9.75199	7.51043
2016	26	苏州市	Suzhou City	100	246.18	0	0	205	228246	51.54	23851.2	325.811	2977	5	2049	205	246.18	228246	2977	5	100		23851.2	325.811	2049	5.32301	0	5.50606	51.54	12.3382	7.99867	1.60944	5.78632	10.0796	7.62511
2010	26	苏州市	Suzhou City	100	121.37	0	0		144731	41.38	12948.4	278.74	1804	2	1769	87.6	121.37	144731	1804	2	100		12948.4	278.74	1769	4.47278	0	4.79884	41.38	11.8826	7.49776	0.693147	5.63028	9.46873	7.47817
2011	26	苏州市	Suzhou City	100	122.4	0	0	65	166853	42.75	15609.9	277.96	2031	2	1852	65	122.4	166853	2031	2	100		15609.9	277.96	1852	4.17439	0	4.80729	42.75	12.0249	7.61628	0.693147	5.62748	9.65566	7.52402
2009	26	苏州市	Suzhou City	100	136.2	0	0		122222	39.41	10844.6	296.35	1673	2	3087	110.2	136.2	122222	1673	2	100		10844.6	296.35	3087	4.7023	0	4.91412	39.41	11.7136	7.42237	0.693147	5.69154	9.29142	8.03496
2019	26	苏州市	Suzhou City	100	296.12	1	1	51	266058	51.51	29618.9	349.259	3694	5	2520	51	296.12	266058	3694	5	100		29618.9	349.259	2520	3.93183	1	5.69076	51.51	12.4915	8.21447	1.60944	5.85581	10.2962	7.83201
2014	26	苏州市	Suzhou City	100	213.87	0	0	1770	208151	48.43	19737.2	316.9	2638	4	1926	1770	213.87	208151	2638	4	100		19737.2	316.9	1926	7.47874	0	5.36537	48.43	12.246	7.87778	1.38629	5.75859	9.89026	7.5632
2020	26	苏州市	Suzhou City	100	278.34	1	1	54194	158466	52.49	17753	206.467	4412	7	2797	54194	278.34	158466	4412	7	100		17753	206.467	2797	10.9003	1	5.62884	52.49	11.9733	8.39208	1.94591	5.33014	9.78431	7.9363
2007	26	苏州市	Suzhou City	100	109.7	0	0		91296.9	34.56	7958.34	244.157	1328	2	2897	155.4	109.7	91296.9	1328	2	100		7958.34	244.157	2897	5.046	0	4.69775	34.56	11.4219	7.19143	0.693147	5.49781	8.98198	7.97143
2008	26	苏州市	Suzhou City	100	118.3	0	0		106412	36.36	9882.76	264.911	1357	2	2969	132.8	118.3	106412	1357	2	100		9882.76	264.911	2969	4.88884	0	4.77322	36.36	11.5751	7.21303	0.693147	5.5794	9.19855	7.99598
2017	26	苏州市	Suzhou City	100	272.65	1	1		250644	51.7	25636.3	306.182	3247	6	2185	20552.5	272.65	250644	3247	6	100		25636.3	306.183	2185	9.93074	1	5.60819	51.7	12.4318	8.08549	1.79176	5.72418	10.1518	7.68937
2015	26	苏州市	Suzhou City	100	239.86	0	0		217449	49.94	22895.8	321.06	2747	4	1967	987.5	239.86	217449	2747	4	100		22895.8	321.06	1967	6.89518	0	5.48006	49.94	12.2897	7.91826	1.38629	5.77163	10.0387	7.58427
2006	26	苏州市	Suzhou City	100	94.1	0	0	178	78240.8	32.66	6268.65	208.08	1441	2	4884	178	94.1	78240.8	1441	2	100		6268.65	208.08	4884	5.18178	0	4.54436	32.66	11.2675	7.27309	0.693147	5.33792	8.74332	8.49372
2013	26	苏州市	Suzhou City	100	145.61	0	0	4380	199078	45.73	18548.2	247.39	2182	3	1882	4380	145.61	199078	2182	3	100		18548.2	247.39	1882	8.3848	0	4.98093	45.73	12.2014	7.688	1.09861	5.51097	9.82813	7.54009
2018	26	苏州市	Suzhou City	100	247.84	1	1	40900	264169	50.81	27737.3	300.911	3346	6	2344	40900	247.84	264169	3346	6	100		27737.3	300.911	2344	10.6189	1	5.51278	50.81	12.4843	8.11552	1.79176	5.70681	10.2305	7.75961
2013	27	南通市	Nantong City	100	48.96	0	0	947	65739	41.08	7520.04	246.37	790	1	3741	947	48.96	65739	790	1	100		7520.04	246.37	3741	6.8533	0	3.891	41.08	11.0935	6.67203	0	5.50683	8.92533	8.22711
2016	27	南通市	Nantong City	100	71.98	0	0	6277	88242.5	47.74	9768.19	123.651	573	1	4128	6277	71.98	88242.5	573	1	100		9768.19	123.651	4128	8.74465	0	4.27639	47.74	11.3878	6.35089	0	4.81746	9.18689	8.32555
2009	27	南通市	Nantong City	100	33.8	0	0	516	37668.2	35.81	3113.67	117.21	192	1	4405	516	33.8	37668.2	192	1	100		3113.67	117.21	4405	6.24611	0	3.52046	35.81	10.5366	5.25749	0	4.76397	8.04356	8.39049
2008	27	南通市	Nantong City	100	22.77	0	0		32867.1	35.06	2569.25	109.176	169	1	4450	430.667	22.77	32867.1	169	1	100		2569.25	109.176	4450	6.06533	0	3.12544	35.06	10.4002	5.1299	0	4.69296	7.85137	8.40066
2019	27	南通市	Nantong City	100	43.3	1	0	6000	123461	46.39	12797.9	147.059	1610	1	4160	6000	43.3	123461	1610	1	100		12797.9	147.059	4160	8.69951	0	3.76815	46.39	11.7237	7.38399	0	4.99083	9.45704	8.33327
2010	27	南通市	Nantong City	100	38.3	0	0	500	45426.4	37.25	4151.8	108.33	201	1	4607	500	38.3	45426.4	201	1	100		4151.8	108.33	4607	6.21461	0	3.64545	37.25	10.7239	5.3033	0	4.68518	8.3313	8.43533
2006	27	南通市	Nantong City	100	29.3	0	0	260	22841.8	34.42	1463.03	84.9115	128	1	3046	260	29.3	22841.8	128	1	100		1463.03	84.9115	3046	5.56068	0	3.37759	34.42	10.0364	4.85203	0	4.44161	7.28826	8.02158
2017	27	南通市	Nantong City	100	79.93	1	0	4050	101239	52.25	10603.1	118	1592	1	4016	4050	79.93	101239	1592	1	100		10603.1	118	4016	8.30647	0	4.38115	52.25	11.5252	7.37275	0	4.77069	9.2689	8.29804
2014	27	南通市	Nantong City	100	53.38	0	0	3450	73641.1	44.24	8462.48	105.39	454	1	3887	3450	53.38	73641.1	454	1	100		8462.48	105.39	3887	8.14613	0	3.97744	44.24	11.207	6.1181	0	4.65767	9.0434	8.26539
2020	27	南通市	Nantong City	100	100.64	1	0	224000	129900	47.94	13979.6	161.798	1816	1	4636	224000	100.64	129900	1816	1	100		13979.6	161.798	4636	12.3194	0	4.61155	47.94	11.7745	7.50439	0	5.08635	9.54536	8.44161
2015	27	南通市	Nantong City	100	59.88	0	0	3945	80185.7	45.8	9767.86	108.53	500	1	4082	3945	59.88	80185.7	500	1	100		9767.86	108.53	4082	8.2802	0	4.09234	45.8	11.2921	6.21461	0	4.68703	9.18685	8.31434
2018	27	南通市	Nantong City	100	85.34	1	0	6000	110446	48.43	11496.5	118.464	1603	1	4106	6000	85.34	110446	1603	1	100		11496.5	118.464	4106	8.69951	0	4.44664	48.43	11.6123	7.37963	0	4.77461	9.3498	8.3202
2007	27	南通市	Nantong City	100	26.55	0	0		27565.6	35.09	1927.99	95.4473	145	1	5142	345.333	26.55	27565.6	145	1	100		1927.99	95.4472	5142	5.84451	0	3.27903	35.09	10.2243	4.97673	0	4.55857	7.56423	8.5452
2012	27	南通市	Nantong City	100	53.1	0	0	3938	59574.9	40.04	6704.2	98.54	294	2	3860	3938	53.1	59574.9	294	2	100		6704.2	98.54	3860	8.27843	0	3.97218	40.04	10.995	5.68358	0.693147	4.59046	8.81049	8.25842
2011	27	南通市	Nantong City	100	46.31	0	0	427	53343.2	38.52	5483.71	97.44	285	1	3090	427	46.31	53343.2	285	1	100		5483.71	97.44	3090	6.05678	0	3.83536	38.52	10.8845	5.65249	0	4.57924	8.60954	8.03593
2018	28	连云港市	Lianyungang City	100	65.05	1	0	24156	51904.5	44.69	7857.04	74.7749	606	5	1534	24156	65.05	51904.5	606	5	100		7857.04	74.7749	1534	10.0923	0	4.17516	44.69	10.8572	6.40688	1.60944	4.31448	8.96917	7.33563
2008	28	连云港市	Lianyungang City	100	17.4	0	0	1170	15363	36.3	2179.82	56.6656	165	1	1044	1170	17.4	15363	165	1	100		2179.82	56.6656	1044	7.06476	0	2.85647	36.3	9.63972	5.10595	0	4.03717	7.687	6.95082
2015	28	连云港市	Lianyungang City	100	36.25	0	0		40723.8	42.53	8027.74	72.97	366	2	1463	933.75	36.25	40723.8	366	2	100		8027.74	72.97	1463	6.83921	0	3.59044	42.53	10.6146	5.90263	0.693147	4.29005	8.99066	7.28824
2011	28	连云港市	Lianyungang City	100	23.14	0	0		27920	39.14	5436.14	67.03	219	2	1176	1068.75	23.14	27920	219	2	100		5436.14	67.03	1176	6.97424	0	3.14156	39.14	10.2371	5.38907	0.693147	4.20514	8.60082	7.06987
2007	28	连云港市	Lianyungang City	99.44	17.8	0	0	1819	12819.2	36.24	1672.74	63.6937	159	1	1169	1819	17.8	12819.2	159	1	99.44		1672.74	63.6937	1169	7.50604	0	2.8792	36.24	9.4587	5.0689	0	4.15409	7.42222	7.0639
2010	28	连云港市	Lianyungang City	100	18.34	0	0		23975	39.02	4073.52	69.39	191	2	1088	1102.5	18.34	23975	191	2	100		4073.52	69.39	1088	7.00534	0	2.90909	39.02	10.0848	5.25227	0.693147	4.23974	8.31226	6.9921
2019	28	连云港市	Lianyungang City	100	69.48	1	0		58782.8	45.03	8727.15	88.0262	619	5	1534	12187.5	69.48	58782.8	619	5	100		8727.15	88.0262	1534	9.40817	0	4.24104	45.03	10.9816	6.42811	1.60944	4.47763	9.07419	7.33563
2017	28	连云港市	Lianyungang City	100	45	1	0		49536.8	47.07	7327.53	74.7749	650	2	1529	12528	45	49536.8	650	2	100		7327.53	74.7749	1529	9.43572	0	3.80666	47.07	10.8105	6.47697	0.693147	4.31448	8.89939	7.33237
2013	28	连云港市	Lianyungang City	100	24.19	0	0		34321.8	40.26	6966.19	294.34	290	2	1230	1001.25	24.19	34321.8	290	2	100		6966.19	294.34	1230	6.909	0	3.18594	40.26	10.4435	5.66988	0.693147	5.68474	8.84882	7.11477
2016	28	连云港市	Lianyungang City	100	39.84	0	0	900	44503.4	43.13	6987.27	72.6447	510	2	1464	900	39.84	44503.4	510	2	100		6987.27	72.6447	1464	6.80239	0	3.68487	43.13	10.7033	6.23441	0.693147	4.28558	8.85185	7.28893
2009	28	连云港市	Lianyungang City	100	19.5	0	0		19181.7	37.3	2859.69	59.5	191	1	1079	1136.25	19.5	19181.7	191	1	100		2859.69	59.5	1079	7.03549	0	2.97041	37.3	9.86171	5.25227	0	4.08598	7.95847	6.98379
2006	28	连云港市	Lianyungang City	100	34.6	0	0		11000.4	35.95	1202.36	58.6041	112	1	1630	2468	34.6	11000.4	112	1	100		1202.36	58.6041	1630	7.81116	0	3.54385	35.95	9.30569	4.7185	0	4.07081	7.09204	7.39633
2014	28	连云港市	Lianyungang City	100	24.22	0	0		37338.8	41.42	7140.52	72.36	300	2	1232	967.5	24.22	37338.8	300	2	100		7140.52	72.36	1232	6.87472	0	3.18718	41.42	10.5278	5.70378	0.693147	4.28165	8.87354	7.11639
2020	28	连云港市	Lianyungang City	100	72.58	1	0	219	71303	46.35	10906.3	117.402	704	5	1553	219	72.58	71303	704	5	100		10906.3	117.402	1553	5.38907	0	4.28469	46.35	11.1747	6.55678	1.60944	4.7656	9.2971	7.34794
2012	28	连云港市	Lianyungang City	100	24.03	0	0		31378.1	39.6	6116.39	66.29	254	2	1222	1035	24.03	31378.1	254	2	100		6116.39	66.29	1222	6.94216	0	3.1793	39.6	10.3539	5.53733	0.693147	4.19404	8.71873	7.10824
2010	29	镇江市	Zhenjiang City	100	23	0	0	19394	73423.2	39.52	5875.93	319.58	238	1	1577	19394	23	73423.2	238	1	100		5875.93	319.58	1577	9.87272	0	3.13549	39.52	11.204	5.47227	0	5.76701	8.67862	7.36328
2008	29	镇江市	Zhenjiang City	100	28.52	0	0	343	52391.8	36.48	3593.18	310.574	189	1	1552	343	28.52	52391.8	189	1	100		3593.18	310.574	1552	5.83773	0	3.35061	36.48	10.8665	5.24175	0	5.73842	8.18679	7.3473
2013	29	镇江市	Zhenjiang City	100	25.93	0	0	3500	107700	42.66	10530.8	260.91	232	1	1594	3500	25.93	107700	232	1	100		10530.8	260.91	1594	8.16052	0	3.2554	42.66	11.5871	5.44674	0	5.56418	9.26206	7.374
2006	29	镇江市	Zhenjiang City	100	24.1	0	0	1015	38004.4	35.37	2421.35	271.264	170	1	1747	1015	24.1	38004.4	170	1	100		2421.35	271.264	1747	6.92264	0	3.18221	35.37	10.5455	5.1358	0	5.60309	7.79208	7.46565
2009	29	镇江市	Zhenjiang City	100	28.8	0	0	44	61956.3	37.32	4495.15	321.02	192	1	1566	44	28.8	61956.3	192	1	100		4495.15	321.02	1566	3.78419	0	3.36037	37.32	11.0342	5.25749	0	5.7715	8.41075	7.35628
2012	29	镇江市	Zhenjiang City	100	25.6	0	0	8381	96920.4	41.63	8667.84	303.41	235	1	1577	8381	25.6	96920.4	235	1	100		8667.84	303.41	1577	9.03372	0	3.24259	41.63	11.4817	5.45959	0	5.71509	9.06738	7.36328
2015	29	镇江市	Zhenjiang City	100	36.4	0	0		128924	46.9	12836.5	314.13	230	1	1601	1952	36.4	128924	230	1	100		12836.5	314.13	1601	7.57661	0	3.59457	46.9	11.767	5.43808	0	5.74981	9.46005	7.37838
2018	29	镇江市	Zhenjiang City	100	44.89	1	0		149447	47.78	15070.5	296.568	306	1	1600	26222	44.89	149447	306	1	100		15070.5	296.568	1600	10.1744	0	3.80422	47.78	11.9147	5.72358	0	5.69228	9.6205	7.37776
2016	29	镇江市	Zhenjiang City	100	40.6	0	0	200	140950	47.62	13343.4	321.621	211	1	1603	200	40.6	140950	211	1	100		13343.4	321.621	1603	5.29832	0	3.70377	47.62	11.8562	5.35186	0	5.77337	9.49878	7.37963
2007	29	镇江市	Zhenjiang City	100	27.8	0	0	320	44895	36.39	3011.84	294.858	179	1	1556	320	27.8	44895	179	1	100		3011.84	294.858	1556	5.76832	0	3.32504	36.39	10.7121	5.18739	0	5.68649	8.01031	7.34987
2017	29	镇江市	Zhenjiang City	100	47.42	1	0	9492	147984	51.85	14267	296.568	285	1	1605	9492	47.42	147984	285	1	100		14267	296.568	1605	9.15821	0	3.85904	51.85	11.9049	5.65249	0	5.69228	9.5657	7.38088
2011	29	镇江市	Zhenjiang City	100	31.9	0	0	23890	85011	40.59	7462.34	323.74	238	2	1580	23890	31.9	85011	238	2	100		7462.34	323.74	1580	10.0812	0	3.46261	40.59	11.3505	5.47227	0.693147	5.77994	8.91762	7.36518
2014	29	镇江市	Zhenjiang City	100	31.97	0	0	3704	119531	46.12	11460.7	309.45	230	2	1598	3704	31.97	119531	230	2	100		11460.7	309.45	1598	8.21717	0	3.4648	46.12	11.6913	5.43808	0.693147	5.7348	9.34668	7.37651
2019	29	镇江市	Zhenjiang City	100	51.45	1	0	42952	152852	48.03	17268.5	370.87	313	2	1600	42952	51.45	152852	313	2	100		17268.5	370.87	1600	10.6678	0	3.94061	48.03	11.9372	5.7462	0.693147	5.91585	9.75664	7.37776
2020	29	镇江市	Zhenjiang City	100	46.17	1	0	19126	131580	49.31	15541.9	290.738	443	2	1602	19126	46.17	131580	443	2	100		15541.9	290.738	1602	9.8588	0	3.83233	49.31	11.7874	6.09357	0.693147	5.67242	9.6513	7.37901
2016	30	宁波市	Ningbo City	100	150.57	0	0	3931	146980	45.23	21814.9	263.402	838	5	2594	3931	150.57	146980	838	5	100		21814.9	263.402	2594	8.27665	0	5.01443	45.23	11.898	6.73102	1.60944	5.57368	9.99035	7.86096
2011	30	宁波市	Ningbo City	100	90.74	0	0	1856	105122	40.51	13024.3	250.56	531	4	2192	1856	90.74	105122	531	4	100		13024.3	250.56	2192	7.52618	0	4.508	40.51	11.5629	6.27476	1.38629	5.5237	9.47457	7.69257
2013	30	宁波市	Ningbo City	100	105.54	0	0		122869	43.64	16199.5	302.11	686	4	2342	16848.7	105.54	122869	686	4	100		16199.5	302.11	2342	9.73203	0	4.65909	43.64	11.7189	6.53088	1.38629	5.71079	9.69274	7.75876
2017	30	宁波市	Ningbo City	100	151.83	1	1	55826	164859	48.97	23628.2	262.811	908	6	3034	55826	151.83	164859	908	6	100		23628.2	262.811	3034	10.93	1	5.02276	48.97	12.0129	6.81124	1.79176	5.57144	10.0702	8.01764
2007	30	宁波市	Ningbo City	98.78	65.65	0	0	1106	60843.9	40.31	6572.2	223.349	422	3	2044	1106	65.65	60843.9	422	3	98.78		6572.2	223.349	2044	7.00851	0	4.18434	40.31	11.0161	6.045	1.09861	5.40874	8.7906	7.62266
2006	30	宁波市	Ningbo City	93.27	54.1	0	0	21528	51288.1	40.06	5222.53	216.367	429	3	2701	21528	54.1	51288.1	429	3	93.27		5222.53	216.367	2701	9.97711	0	3.99083	40.06	10.8452	6.06146	1.09861	5.37698	8.56074	7.90138
2019	30	宁波市	Ningbo City	100	161.21	1	1	42293	197122	49.06	29077.1	258.177	1109	7	2371	42293	161.21	197122	1109	7	100		29077.1	258.177	2371	10.6524	1	5.08271	49.06	12.1916	7.01121	1.94591	5.55364	10.2777	7.77107
2015	30	宁波市	Ningbo City	100	111	0	0	16502	136448	45.24	21355.3	265.56	729	4	2444	16502	111	136448	729	4	100		21355.3	265.56	2444	9.71124	0	4.70953	45.24	11.8237	6.59167	1.38629	5.58184	9.96906	7.80139
2009	30	宁波市	Ningbo City	100	82	0	0		75817	41.2	8862.72	236.59	478	4	2098	1014.67	82	75817	478	4	100		8862.72	236.59	2098	6.92232	0	4.40672	41.2	11.2361	6.16961	1.38629	5.46633	9.08961	7.64874
2010	30	宁波市	Ningbo City	100	87.71	0	0		89935.2	40.15	10464.5	245.29	450	4	2115	1435.33	87.71	89935.2	450	4	100		10464.5	245.29	2115	7.26915	0	4.47404	40.15	11.4069	6.10925	1.38629	5.50244	9.25574	7.65681
2008	30	宁波市	Ningbo City	100	78.39	0	0	594	69778.5	40.36	7734.84	229.612	443	3	2085	594	78.39	69778.5	443	3	100		7734.84	229.612	2085	6.38688	0	4.3617	40.36	11.1531	6.09357	1.09861	5.43639	8.95349	7.64252
2020	30	宁波市	Ningbo City	100	150.25	1	1	55361	132614	51.38	18493.5	178.673	1242	8	2467	55361	150.25	132614	1242	8	100		18493.5	178.673	2467	10.9216	1	5.0123	51.38	11.7952	7.12448	2.07944	5.18556	9.82517	7.81076
2012	30	宁波市	Ningbo City	100	99.73	0	0		113938	42.49	14340.4	251.62	633	4	2256	9352.33	99.73	113938	633	4	100		14340.4	251.62	2256	9.14338	0	4.60247	42.49	11.6434	6.45047	1.38629	5.52792	9.57084	7.72135
2014	30	宁波市	Ningbo City	100	104.64	0	0	24345	130358	44.07	17143.8	258.48	712	5	2395	24345	104.64	130358	712	5	100		17143.8	258.48	2395	10.1001	0	4.65053	44.07	11.778	6.56808	1.60944	5.55482	9.74939	7.78114
2018	30	宁波市	Ningbo City	100	159.41	1	1	14343	178200	45.9	26436.2	260.183	1033	6	3359	14343	159.41	178200	1033	6	100		26436.2	260.183	3359	9.57102	1	5.07148	45.9	12.0907	6.94022	1.79176	5.56139	10.1825	8.1194
2014	31	嘉兴市	Jiaxing City	100	28.94	0	0	1057	96311.5	41.58	9620.88	188.74	216	1	3910	1057	28.94	96311.5	216	1	100		9620.88	188.74	3910	6.96319	0	3.36523	41.58	11.4753	5.37528	0	5.24037	9.17169	8.27129
2012	31	嘉兴市	Jiaxing City	100	22.42	0	0	621	83906.3	39.3	7567.58	176.35	158	1	3450	621	22.42	83906.3	158	1	100		7567.58	176.35	3450	6.43133	0	3.10995	39.3	11.3375	5.06259	0	5.17247	8.93163	8.14613
2008	31	嘉兴市	Jiaxing City	100	16.1	0	0	690	53695.9	34.4	4020.47	108.948	83	1	2672	690	16.1	53695.9	83	1	100		4020.47	108.948	2672	6.53669	0	2.77882	34.4	10.8911	4.41884	0	4.69087	8.29915	7.89058
2009	31	嘉兴市	Jiaxing City	100	16.9	0	0	5817	56479	36.39	4744.21	114.64	97	2	3097	5817	16.9	56479	97	2	100		4744.21	114.64	3097	8.66854	0	2.82731	36.39	10.9416	4.57471	0.693147	4.7418	8.46468	8.03819
2017	31	嘉兴市	Jiaxing City	100	41.84	1	0	690	123048	51.88	13896.1	195.347	351	2	3115	690	41.84	123048	351	2	100		13896.1	195.347	3115	6.53669	0	3.73385	51.88	11.7203	5.86079	0.693147	5.27478	9.53936	8.04398
2018	31	嘉兴市	Jiaxing City	100	40.51	1	0	1581	135333	43.77	16357.5	193.165	357	2	3101	1581	40.51	135333	357	2	100		16357.5	193.165	3101	7.36581	0	3.70155	43.77	11.8155	5.87774	0.693147	5.26354	9.70244	8.03948
2011	31	嘉兴市	Jiaxing City	100	21.5	0	0	2178	78026.4	37.24	7012.96	165.63	136	2	3322	2178	21.5	78026.4	136	2	100		7012.96	165.63	3322	7.68616	0	3.06805	37.24	11.2648	4.91265	0.693147	5.10976	8.85552	8.10832
2007	31	嘉兴市	Jiaxing City	98.83	22.87	0	0	5294	47068.5	33.97	3189.42	89.5846	86	1	2661	5294	22.87	47068.5	86	1	98.83		3189.42	89.5846	2661	8.57433	0	3.12983	33.97	10.7594	4.45435	0	4.49518	8.0676	7.88646
2006	31	嘉兴市	Jiaxing City	100	19.7	0	0	394	40132.6	33.51	2573.32	76.1138	66	2	2888	394	19.7	40132.6	66	2	100		2573.32	76.1138	2888	5.97635	0	2.98062	33.51	10.5999	4.18966	0.693147	4.33223	7.85295	7.96832
2020	31	嘉兴市	Jiaxing City	100	43.75	1	0	2902	102541	45.83	13164.2	141.043	538	2	3131	2902	43.75	102541	538	2	100		13164.2	141.043	3131	7.97316	0	3.77849	45.83	11.538	6.28786	0.693147	4.94906	9.48526	8.04911
2019	31	嘉兴市	Jiaxing City	100	51.9	1	0	7771	147527	43.89	21068.3	199.903	476	3	3075	7771	51.9	147527	476	3	100		21068.3	199.903	3075	8.95815	0	3.94932	43.89	11.9018	6.16542	1.09861	5.29783	9.95552	8.03106
2016	31	嘉兴市	Jiaxing City	100	35.11	0	0	1105	109719	44.4	12562.3	186.442	295	1	4115	1105	35.11	109719	295	1	100		12562.3	186.442	4115	7.0076	0	3.55849	44.4	11.6057	5.68698	0	5.22812	9.43846	8.32239
2015	31	嘉兴市	Jiaxing City	100	33.39	0	0	7502	100658	43.44	12136.1	150.83	244	1	3742	7502	33.39	100658	244	1	100		12136.1	150.83	3742	8.92292	0	3.50826	43.44	11.5195	5.49717	0	5.01615	9.40394	8.22738
2010	31	嘉兴市	Jiaxing City	100	18.36	0	0	297	67336.1	36.24	5827.38	153.25	93	2	3051	297	18.36	67336.1	93	2	100		5827.38	153.25	3051	5.69373	0	2.91017	36.24	11.1174	4.5326	0.693147	5.03207	8.67032	8.02323
2013	31	嘉兴市	Jiaxing City	100	25.27	0	0	1822	90999.2	40.2	8770.26	359.29	177	2	3619	1822	25.27	90999.2	177	2	100		8770.26	359.29	3619	7.50769	0	3.22962	40.2	11.4186	5.17615	0.693147	5.88413	9.07912	8.19395
2019	32	绍兴市	Shaoxing City	100	88.73	1	0		129040	48.46	14305.1	232.661	464	5	2237	20686	88.73	129040	464	5	100		14305.1	232.661	2237	9.93721	0	4.4856	48.46	11.7679	6.13988	1.60944	5.44958	9.56837	7.71289
2006	32	绍兴市	Shaoxing City	100	22.9	0	0		38521.9	33.65	2192.57	88.0184	79	3	3054	1025	22.9	38521.9	79	3	100		2192.57	88.0184	3054	6.93245	0	3.13114	33.65	10.559	4.36945	1.09861	4.47755	7.69283	8.02421
2009	32	绍兴市	Shaoxing City	100	24.33	0	0		54273.7	37.47	3873	120.84	89	3	3139	707	24.33	54273.7	89	3	100		3873	120.84	3139	6.56103	0	3.19171	37.47	10.9018	4.48864	1.09861	4.79447	8.26178	8.05166
2007	32	绍兴市	Shaoxing City	100	25.57	0	0		45205.7	33.95	2607.76	101.098	90	2	2966	919	25.57	45205.7	90	2	100		2607.76	101.098	2966	6.82329	0	3.24142	33.95	10.719	4.49981	0.693147	4.61609	7.86625	7.99497
2015	32	绍兴市	Shaoxing City	100	82.02	0	0	1462	100787	45.1	9510.32	189.19	395	5	2935	1462	82.02	100787	395	5	100		9510.32	189.19	2935	7.28756	0	4.40696	45.1	11.5208	5.97889	1.60944	5.24275	9.16013	7.98446
2010	32	绍兴市	Shaoxing City	100	20.44	0	0	601	63685.1	38.6	5056.78	122.73	103	3	3120	601	20.44	63685.1	103	3	100		5056.78	122.73	3120	6.3986	0	3.01749	38.6	11.0617	4.63473	1.09861	4.80999	8.52848	8.04559
2008	32	绍兴市	Shaoxing City	100	19.94	0	0		50861.3	34.96	3296.89	114.991	92	2	2978	813	19.94	50861.3	92	2	100		3296.89	114.991	2978	6.70073	0	2.99273	34.96	10.8369	4.52179	0.693147	4.74485	8.10074	7.99901
2013	32	绍兴市	Shaoxing City	100	68.91	0	0	738	89818.6	42.12	7066.06	385.41	303	5	2823	738	68.91	89818.6	303	5	100		7066.06	385.41	2823	6.60394	0	4.2328	42.12	11.4055	5.71373	1.60944	5.95431	8.86306	7.94555
2017	32	绍兴市	Shaoxing City	100	87.51	1	0	100	113865	48.95	10534.3	218.262	518	6	3092	100	87.51	113865	518	6	100		10534.3	218.262	3092	4.60517	0	4.47175	48.95	11.6428	6.24998	1.79176	5.3857	9.26239	8.03657
2020	32	绍兴市	Shaoxing City	100	91.83	1	0	100	113746	51.16	12611.8	220.688	870	5	2475	100	91.83	113746	870	5	100		12611.8	220.688	2475	4.60517	0	4.51994	51.16	11.6417	6.76849	1.60944	5.39675	9.44239	7.814
2011	32	绍兴市	Shaoxing City	100	24.38	0	0	495	75727.2	39.78	5757.02	128.3	104	3	3176	495	24.38	75727.2	104	3	100		5757.02	128.3	3176	6.20456	0	3.19376	39.78	11.2349	4.64439	1.09861	4.85437	8.65817	8.06338
2012	32	绍兴市	Shaoxing City	100	29.41	0	0	662	82895.5	41.24	6322.76	135.57	105	3	3449	662	29.41	82895.5	105	3	100		6322.76	135.57	3449	6.49526	0	3.38133	41.24	11.3253	4.65396	1.09861	4.90949	8.75191	8.14584
2014	32	绍兴市	Shaoxing City	100	75.99	0	0		96295.3	43.56	7820.4	181.26	375	5	2919	1100	75.99	96295.3	375	5	100		7820.4	181.26	2919	7.00307	0	4.3306	43.56	11.4752	5.92693	1.60944	5.19993	8.96449	7.979
2016	32	绍兴市	Shaoxing City	100	98.69	0	0	1801	107619	45.59	10249.3	203.327	475	5	3023	1801	98.69	107619	475	5	100		10249.3	203.327	3023	7.4961	0	4.59198	45.59	11.5863	6.16331	1.60944	5.31481	9.23496	8.014
2018	32	绍兴市	Shaoxing City	100	87.27	1	0	41272	121183	48.16	12452.9	217.774	626	7	3043	41272	87.27	121183	626	7	100		12452.9	217.774	3043	10.6279	0	4.46901	48.16	11.7051	6.43935	1.94591	5.38346	9.42971	8.0206
2011	33	衢州市	Quzhou City	100	11.83	0	0	360	36406.2	36.15	4966.03	43.23	68	1	1572	360	11.83	36406.2	68	1	100		4966.03	43.23	1572	5.8861	0	2.47064	36.15	10.5025	4.21951	0	3.76654	8.51038	7.3601
2017	33	衢州市	Quzhou City	100	26.36	1	0	8658	51599.6	48.51	11645.9	62.1008	94	1	1808	8658	26.36	51599.6	94	1	100		11645.9	62.1008	1808	9.06624	0	3.27185	48.51	10.8513	4.54329	0	4.12876	9.36271	7.49998
2019	33	衢州市	Quzhou City	100	25.89	1	0		61007.8	53.11	17403.2	63.6008	162	2	1807	40385.5	25.89	61007.8	162	2	100		17403.2	63.6008	1807	10.6062	0	3.25386	53.11	11.0188	5.0876	0.693147	4.15263	9.76441	7.49942
2008	33	衢州市	Quzhou City	100	10.58	0	0	2178	23309.2	34.56	2729.83	41.0327	54	1	1531	2178	10.58	23309.2	54	1	100		2729.83	41.0327	1531	7.68616	0	2.35896	34.56	10.0566	3.98898	0	3.71437	7.91199	7.33368
2006	33	衢州市	Quzhou City	95.95	8.8	0	0	2257	15704.6	37.49	1770.61	37.2223	45	1	1601	2257	8.8	15704.6	45	1	95.95		1770.61	37.2223	1601	7.72179	0	2.17475	37.49	9.66171	3.80666	0	3.61691	7.47908	7.37838
2015	33	衢州市	Quzhou City	100	27.23	0	0	700	44704.4	45.97	8997.23	53.36	63	1	1790	700	27.23	44704.4	63	1	100		8997.23	53.36	1790	6.55108	0	3.30432	45.97	10.7078	4.14314	0	3.97706	9.10467	7.48997
2007	33	衢州市	Quzhou City	100	10.46	0	0	1665	19314.6	35.93	2240.48	38.8351	59	1	1501	1665	10.46	19314.6	59	1	100		2240.48	38.8351	1501	7.41758	0	2.34756	35.93	9.86862	4.07754	0	3.65932	7.71445	7.31389
2013	33	衢州市	Quzhou City	100	15.12	0	0	2400	41564.6	39.52	6511.01	276.99	84	1	1672	2400	15.12	41564.6	84	1	100		6511.01	276.99	1672	7.78322	0	2.71602	39.52	10.635	4.43082	0	5.62398	8.78125	7.42178
2012	33	衢州市	Quzhou City	100	12.45	0	0		38459.1	38.69	5494.2	46.23	61	1	1576	1380	12.45	38459.1	61	1	100		5494.2	46.23	1576	7.22984	0	2.52172	38.69	10.5573	4.11087	0	3.83363	8.61145	7.36264
2010	33	衢州市	Quzhou City	100	11.35	0	0		30070.2	36.58	4262.32	40.65	68	1	1507	966	11.35	30070.2	68	1	100		4262.32	40.65	1507	6.87316	0	2.42922	36.58	10.3113	4.21951	0	3.705	8.35757	7.31788
2009	33	衢州市	Quzhou City	100	10.6	0	0		25076	37.69	3817.92	40.77	62	1	1460	1572	10.6	25076	62	1	100		3817.92	40.77	1460	7.3601	0	2.36085	37.69	10.1297	4.12713	0	3.70795	8.24746	7.28619
2018	33	衢州市	Quzhou City	100	26.75	1	0	77848	56999.3	49.5	13796.2	62.1008	151	1	1783	77848	26.75	56999.3	151	1	100		13796.2	62.1008	1783	11.2625	0	3.28654	49.5	10.9508	5.01728	0	4.12876	9.53215	7.48605
2014	33	衢州市	Quzhou City	100	19.79	0	0		43609.6	42.47	7506.45	53.58	91	1	1775	1550	19.79	43609.6	91	1	100		7506.45	53.58	1775	7.34601	0	2.98518	42.47	10.683	4.51086	0	3.98118	8.92352	7.48156
2016	33	衢州市	Quzhou City	100	25.52	0	0	1322	48699.9	47.84	10431.3	52.6187	89	1	1794	1322	25.52	48699.9	89	1	100		10431.3	52.6187	1794	7.1869	0	3.23946	47.84	10.7934	4.48864	0	3.96307	9.25257	7.4922
2020	33	衢州市	Quzhou City	100	25.85	1	0	2923	72192	54.12	20160.1	73.9079	165	2	1922	2923	25.85	72192	165	2	100		20160.1	73.9079	1922	7.98037	0	3.25231	54.12	11.1871	5.10595	0.693147	4.30282	9.91146	7.56112
2013	34	舟山市	Zhoushan City	100	27.15	0	0		95668	45.5	19509.4	220.18	171	1	977	4540.5	27.15	95668	171	1	100		19509.4	220.18	977	8.42079	0	3.30138	45.5	11.4686	5.14166	0	5.39445	9.87865	6.88449
2016	34	舟山市	Zhoushan City	100	32.87	0	0		127959	48.7	25829	252.794	125	1	1084	1551.5	32.87	127959	125	1	100		25829	252.794	1084	7.34698	0	3.49256	48.7	11.7595	4.82831	0	5.53257	10.1593	6.98841
2009	34	舟山市	Zhoushan City	100	19.66	0	0	1838	55310.1	44.9	8550.09	231.36	123	1	1034	1838	19.66	55310.1	123	1	100		8550.09	231.36	1034	7.51643	0	2.97859	44.9	10.9207	4.81218	0	5.44398	9.0537	6.94119
2012	34	舟山市	Zhoushan City	100	22.98	0	0		87775.4	45.38	15969.4	236.51	172	1	1216	8425	22.98	87775.4	172	1	100		15969.4	236.51	1216	9.03896	0	3.13462	45.38	11.3825	5.14749	0	5.46599	9.67843	7.10332
2007	34	舟山市	Zhoushan City	100	19.8	0	0		42235	45.26	5845.76	215.214	94	1	1045	10200	19.8	42235	94	1	100		5845.76	215.214	1045	9.23014	0	2.98568	45.26	10.651	4.54329	0	5.37163	8.67347	6.95177
2019	34	舟山市	Zhoushan City	100	34.59	1	0	19293	141443	54.64	33336.2	253.454	218	2	1076	19293	34.59	141443	218	2	100		33336.2	253.454	1076	9.8675	0	3.54357	54.64	11.8597	5.3845	0.693147	5.53518	10.4144	6.98101
2020	34	舟山市	Zhoushan City	100	34.66	1	0	2991	130130	50.86	26955.6	216.914	217	2	1113	2991	34.66	130130	217	2	100		26955.6	216.914	1113	8.00336	0	3.54559	50.86	11.7763	5.3799	0.693147	5.3795	10.202	7.01481
2008	34	舟山市	Zhoushan City	100	19.3	0	0	6019	50661.4	43.78	7934.12	234.525	110	1	1130	6019	19.3	50661.4	110	1	100		7934.12	234.525	1130	8.70268	0	2.9601	43.78	10.8329	4.70048	0	5.45756	8.97893	7.02997
2010	34	舟山市	Zhoushan City	100	20.87	0	0	16194	66582.3	44.85	10853.6	230.72	131	1	1095	16194	20.87	66582.3	131	1	100		10853.6	230.72	1095	9.6924	0	3.03831	44.85	11.1062	4.8752	0	5.44121	9.29225	6.99851
2018	34	舟山市	Zhoushan City	100	34.55	1	0	1487	135742	56.63	31803.1	227.412	222	3	1058	1487	34.55	135742	222	3	100		31803.1	227.412	1058	7.30452	0	3.54241	56.63	11.8185	5.40268	1.09861	5.42676	10.3673	6.96414
2017	34	舟山市	Zhoushan City	100	35.03	1	0	330	125751	58.13	26660.2	227.412	207	3	1047	330	35.03	125751	207	3	100		26660.2	227.412	1047	5.79909	0	3.5562	58.13	11.7421	5.33272	1.09861	5.42676	10.1909	6.95368
2006	34	舟山市	Zhoushan City	99.17	17.9	0	0		34706.8	45.89	4226.63	179.24	81	1	1782	14381	17.9	34706.8	81	1	99.17		4226.63	179.24	1782	9.57366	0	2.8848	45.89	10.4547	4.39445	0	5.18873	8.34916	7.48549
2011	34	舟山市	Zhoushan City	100	22.27	0	0		79665.3	44.98	15268.3	236.46	148	1	1149	12309.5	22.27	79665.3	148	1	100		15268.3	236.46	1149	9.41813	0	3.10324	44.98	11.2856	4.99721	0	5.46578	9.63353	7.04665
2014	34	舟山市	Zhoushan City	100	29.94	0	0	656	104129	48.17	19301.6	232.82	152	1	1023	656	29.94	104129	152	1	100		19301.6	232.82	1023	6.48616	0	3.3992	48.17	11.5534	5.02388	0	5.45027	9.86794	6.93049
2015	34	舟山市	Zhoushan City	97	28.48	0	0	2773	112248	48.7	24615.1	241.04	137	1	997	2773	28.48	112248	137	1	97		24615.1	241.04	997	7.92769	0	3.3492	48.7	11.6285	4.91998	0	5.48496	10.1111	6.90475
2014	35	台州市	Taizhou City	100	76.13	0	0	48	56730.5	47.02	6221.18	54.6	580	4	1364	48	76.13	56730.5	580	4	100		6221.18	54.6	1364	3.8712	0	4.33244	47.02	10.9461	6.36303	1.38629	4.00003	8.73572	7.21818
2020	35	台州市	Taizhou City	100	77.53	1	0	16636	79889	50.73	10560.2	60.264	862	2	1584	16636	77.53	79889	862	2	100		10560.2	60.264	1584	9.71932	0	4.35067	50.73	11.2884	6.75925	0.693147	4.09873	9.26485	7.36771
2015	35	台州市	Taizhou City	96.99	75.47	0	0	250	59479.7	49.42	7652.19	56.18	580	4	1378	250	75.47	59479.7	580	4	96.99		7652.19	56.18	1378	5.52146	0	4.32374	49.42	10.9934	6.36303	1.38629	4.02856	8.94275	7.22839
2019	35	台州市	Taizhou City	100	80.66	1	0		84579.9	48.93	12690.8	61.632	747	2	1434	8333	80.66	84579.9	747	2	100		12690.8	61.632	1434	9.02798	0	4.39024	48.93	11.3454	6.61606	0.693147	4.12118	9.44863	7.26822
2007	35	台州市	Taizhou City	94.19	42.83	0	0	1387	30240.1	39.55	2229.2	42.6895	147	3	1521	1387	42.83	30240.1	147	3	94.19		2229.2	42.6895	1521	7.2349	0	3.75724	39.55	10.3169	4.99043	1.09861	3.75395	7.7094	7.32712
2017	35	台州市	Taizhou City	100	109.57	1	0	1700	72652.6	52.53	9322.79	57.6877	738	3	1400	1700	109.57	72652.6	738	3	100		9322.79	57.6877	1400	7.43838	0	4.69656	52.53	11.1934	6.60394	1.09861	4.05504	9.14022	7.24423
2013	35	台州市	Taizhou City	100	69.55	0	0		53086.5	45.17	5539.23	294.51	539	4	1354	66	69.55	53086.5	539	4	100		5539.23	294.51	1354	4.18966	0	4.24205	45.17	10.8797	6.28972	1.38629	5.68531	8.61961	7.21082
2016	35	台州市	Taizhou City	100	77.72	0	0		64977.7	49.98	8573.33	57.1035	577	3	1379	975	77.72	64977.7	577	3	100		8573.33	57.1035	1379	6.88244	0	4.35311	49.98	11.0818	6.35784	1.09861	4.04487	9.05641	7.22911
2010	35	台州市	Taizhou City	100	66.85	0	0	180	41610.1	41.69	3820	51.02	314	3	1348	180	66.85	41610.1	314	3	100		3820	51.02	1348	5.19296	0	4.20245	41.69	10.6361	5.74939	1.09861	3.93222	8.24801	7.20638
2006	35	台州市	Taizhou City	95.68	35.1	0	0	2049	25914.8	39.3	1841.82	37.3304	130	4	2046	2049	35.1	25914.8	130	4	95.68		1841.82	37.3304	2046	7.62511	0	3.5582	39.3	10.1626	4.86754	1.38629	3.61981	7.51851	7.62364
2012	35	台州市	Taizhou City	100	79.33	0	0		49259.9	44.34	4871.86	52.68	500	4	1350	84	79.33	49259.9	500	4	100		4871.86	52.68	1350	4.43082	0	4.37362	44.34	10.8049	6.21461	1.38629	3.96424	8.49123	7.20786
2008	35	台州市	Taizhou City	96.25	49.03	0	0	9279	34234.5	40.41	2679.3	47.4759	112	3	1457	9279	49.03	34234.5	112	3	96.25		2679.3	47.4759	1457	9.13551	0	3.89243	40.41	10.441	4.7185	1.09861	3.86022	7.89331	7.28414
2011	35	台州市	Taizhou City	100	80.62	0	0	102	46939.6	42.64	4525.07	52.72	361	3	1348	102	80.62	46939.6	361	3	100		4525.07	52.72	1348	4.62497	0	4.38975	42.64	10.7566	5.88888	1.09861	3.965	8.41739	7.20638
2018	35	台州市	Taizhou City	100	93.59	1	0	30	80573.1	49.8	10805.8	57.4967	710	3	1400	30	93.59	80573.1	710	3	100		10805.8	57.4967	1400	3.4012	0	4.53892	49.8	11.2969	6.56527	1.09861	4.05173	9.28784	7.24423
2009	35	台州市	Taizhou City	100	53.03	0	0	80	35273.3	41.68	3041.69	50.42	200	3	1347	80	53.03	35273.3	200	3	100		3041.69	50.42	1347	4.38203	0	3.97086	41.68	10.4709	5.29832	1.09861	3.92039	8.02017	7.20564
2014	36	丽水市	Lishui City	100	14.67	0	0	346	39584.2	43.51	8177.39	149.42	146	1	1293	346	14.67	39584.2	146	1	100		8177.39	149.42	1293	5.84644	0	2.68581	43.51	10.5862	4.98361	0	5.00676	9.00913	7.16472
2017	36	丽水市	Lishui City	100	18.06	1	0	9576	46502.6	57.92	14075.8	78.2379	96	1	1341	9576	18.06	46502.6	96	1	100		14075.8	78.2379	1341	9.16701	0	2.8937	57.92	10.7473	4.56435	0	4.35975	9.55221	7.20117
2010	36	丽水市	Lishui City	100	19.3	0	0	311	25545.7	40.97	5207.18	137.05	84	1	1219	311	19.3	25545.7	84	1	100		5207.18	137.05	1219	5.73979	0	2.9601	40.97	10.1482	4.43082	0	4.92035	8.55779	7.10579
2006	36	丽水市	Lishui City	94.18	11	0	0	3840	14072.4	41.31	2189.71	87.2292	41	1	1261	3840	11	14072.4	41	1	94.18		2189.71	87.2292	1261	8.25323	0	2.3979	41.31	9.55197	3.71357	0	4.46854	7.69153	7.13966
2012	36	丽水市	Lishui City	100	20.07	0	0	120	34048.2	40.85	6395.32	145.14	135	1	1255	120	20.07	34048.2	135	1	100		6395.32	145.14	1255	4.78749	0	2.99923	40.85	10.4355	4.90527	0	4.9777	8.76332	7.13489
2015	36	丽水市	Lishui City	93.98	15.13	0	0	260	41418	46.05	10486	141.2	152	1	1296	260	15.13	41418	152	1	93.98		10486	141.2	1296	5.56068	0	2.71668	46.05	10.6315	5.02388	0	4.95018	9.2578	7.16704
2020	36	丽水市	Lishui City	100	19.94	1	0	2654	61811	57.14	20999.9	87.3307	64	1	1475	2654	19.94	61811	64	1	100		20999.9	87.3307	1475	7.88382	0	2.99273	57.14	11.0318	4.15888	0	4.4697	9.95227	7.29641
2011	36	丽水市	Lishui City	100	19.8	0	0	750	31763.5	40.57	6139.41	145.62	92	1	1225	750	19.8	31763.5	92	1	100		6139.41	145.62	1225	6.62007	0	2.98568	40.57	10.3661	4.52179	0	4.981	8.72248	7.1107
2009	36	丽水市	Lishui City	100	18.7	0	0		21234.2	41.49	4385.06	133.66	74	1	1175	325	18.7	21234.2	74	1	100		4385.06	133.66	1175	5.78383	0	2.92852	41.49	9.96337	4.30406	0	4.8953	8.38596	7.06902
2008	36	丽水市	Lishui City	97.04	15.1	0	0	339	19797	40.46	3358.05	139.89	62	1	1322	339	15.1	19797	62	1	97.04		3358.05	139.89	1322	5.826	0	2.71469	40.46	9.89329	4.12713	0	4.94085	8.11912	7.1869
2007	36	丽水市	Lishui City	98.67	14.8	0	0	370	17083	41.85	2790.48	130.607	63	1	1277	370	14.8	17083	63	1	98.67		2790.48	130.607	1277	5.9135	0	2.69463	41.85	9.74584	4.14314	0	4.8722	7.93397	7.15227
2016	36	丽水市	Lishui City	100	18.31	0	0		45158.3	47.2	12748.9	137.543	150	1	1323	4918	18.31	45158.3	150	1	100		12748.9	137.543	1323	8.50066	0	2.90745	47.2	10.7179	5.01063	0	4.92394	9.4532	7.18766
2018	36	丽水市	Lishui City	100	18.59	1	0	1548	51654.3	51.82	16000.7	77.9482	97	1	1398	1548	18.59	51654.3	97	1	100		16000.7	77.9482	1398	7.34472	0	2.92262	51.82	10.8523	4.57471	0	4.35604	9.68039	7.2428
2013	36	丽水市	Lishui City	100	20.07	0	0	180	37251.9	40.75	7403.44	258.61	145	1	1281	180	20.07	37251.9	145	1	100		7403.44	258.61	1281	5.19296	0	2.99923	40.75	10.5255	4.97673	0	5.55532	8.9097	7.1554
2019	36	丽水市	Lishui City	100	20.39	1	0	4405	54501.8	54.52	19427.9	77.6	70	1	1454	4405	20.39	54501.8	70	1	100		19427.9	77.6	1454	8.39049	0	3.01504	54.52	10.906	4.2485	0	4.35157	9.87447	7.28207
2017	37	合肥市	Hefei City	100	171.52	1	1		94253.7	52.35	12992.5	683.346	963	3	3514	38728.7	171.52	94253.7	963	3	100		12992.5	683.346	3514	10.5643	1	5.1447	52.35	11.4537	6.87005	1.09861	6.527	9.47213	8.16451
2010	37	合肥市	Hefei City	99.97	66.4	0	0	6915	54583.5	41.17	6419.15	752.75	331	1	4377	6915	66.4	54583.5	331	1	99.97		6419.15	752.75	4377	8.84145	0	4.1957	41.17	10.9075	5.80212	0	6.62373	8.76704	8.38412
2015	37	合肥市	Hefei City	99.99	122.04	0	0	23593	78864.6	42.75	10765.5	734.41	1770	2	3357	23593	122.04	78864.6	1770	2	99.99		10765.5	734.41	3357	10.0687	0	4.80435	42.75	11.2755	7.47874	0.693147	6.59907	9.2841	8.1188
2020	37	合肥市	Hefei City	100	173.21	1	1	128316	108427	61.06	12426.3	625.582	1472	3	4216	128316	173.21	108427	1472	3	100		12426.3	625.582	4216	11.7622	1	5.15451	61.06	11.5938	7.29438	1.09861	6.43868	9.42757	8.34664
2016	37	合肥市	Hefei City	100	144.3	0	0	27943	85950.4	44.99	11778.8	689.938	1920	2	3553	27943	144.3	85950.4	1920	2	100		11778.8	689.938	3553	10.2379	0	4.97189	44.99	11.3615	7.56008	0.693147	6.5366	9.37406	8.17555
2018	37	合肥市	Hefei City	100	166.31	1	1		103205	50.28	13257.4	670.591	981	3	3810	49514.3	166.31	103205	981	3	100		13257.4	670.591	3810	10.81	1	5.11385	50.28	11.5445	6.88857	1.09861	6.50816	9.49231	8.24538
2007	37	合肥市	Hefei City	100	53.29	0	0		27868.2	45.24	3488.81	617.705	185	1	8923	640	53.29	27868.2	185	1	100		3488.81	617.705	8923	6.46147	0	3.97575	45.24	10.2352	5.22036	0	6.42601	8.15732	9.09639
2011	37	合肥市	Hefei City	100	75.82	0	0		51502.6	39.22	6725.53	579.93	776	1	4141	22015.5	75.82	51502.6	776	1	100		6725.53	579.93	4141	9.9995	0	4.32836	39.22	10.8494	6.65415	0	6.36291	8.81367	8.32869
2012	37	合肥市	Hefei City	100	92.03	0	0	37116	58611.4	39.17	8052.06	587.2	754	1	5338	37116	92.03	58611.4	754	1	100		8052.06	587.2	5338	10.5218	0	4.52212	39.17	10.9787	6.62539	0	6.37537	8.99368	8.58261
2014	37	合肥市	Hefei City	100	110.22	0	0	23593	72679	39.88	9803.45	697.67	754	2	4592	23593	110.22	72679	754	2	100		9803.45	697.67	4592	10.0687	0	4.70248	39.88	11.1938	6.62539	0.693147	6.54775	9.19049	8.43207
2019	37	合肥市	Hefei City	100	182.24	1	1	60300	122195	60.6	14580.1	701.887	1076	3	3893	60300	182.24	122195	1076	3	100		14580.1	701.887	3893	11.0071	1	5.20533	60.6	11.7134	6.98101	1.09861	6.55377	9.58741	8.26694
2009	37	合肥市	Hefei City	99.97	62.01	0	0	2250	42775.6	42.26	5002.9	716.46	306	1	4082	2250	62.01	42775.6	306	1	99.97		5002.9	716.46	4082	7.71869	0	4.1273	42.26	10.6637	5.72358	0	6.57432	8.51777	8.31434
2006	37	合肥市	Hefei City	93.18	53.4	0	0	1200	22853.3	46.71	2189.78	580.728	317	1	8600	1200	53.4	22853.3	317	1	93.18		2189.78	580.728	8600	7.09008	0	3.97781	46.71	10.0368	5.7589	0	6.36428	7.69156	9.05952
2008	37	合肥市	Hefei City	100	55.47	0	0	80	34204.6	43.53	4566.22	668.457	269	1	3898	80	55.47	34204.6	269	1	100		4566.22	668.457	3898	4.38203	0	4.01584	43.53	10.4401	5.59471	0	6.50497	8.42644	8.26822
2013	37	合肥市	Hefei City	100	99.5	0	0	30463	65676.9	39.42	8866.49	410.66	792	2	4256	30463	99.5	65676.9	792	2	100		8866.49	410.66	4256	10.3243	0	4.60016	39.42	11.0925	6.67456	0.693147	6.01777	9.09003	8.35609
2007	38	芜湖市	Wuhu City	100	32.3	0	0		25266.9	37.21	2878.56	487.72	93	2	4190	17370	32.3	25266.9	93	2	100		2878.56	487.72	4190	9.7625	0	3.47507	37.21	10.1372	4.5326	0.693147	6.18974	7.96504	8.34046
2015	38	芜湖市	Wuhu City	100	45.54	0	0	7008	63861.4	37.92	10230.9	338.32	343	2	1909	7008	45.54	63861.4	343	2	100		10230.9	338.32	1909	8.85481	0	3.81859	37.92	11.0645	5.83773	0.693147	5.82399	9.23317	7.55434
2020	38	芜湖市	Wuhu City	100	69.71	1	0		102964	48.07	13305.1	526.274	434	3	1794	8000	69.71	102964	434	3	100		13305.1	526.274	1794	8.9872	0	4.24434	48.07	11.5421	6.07304	1.09861	6.26582	9.4959	7.4922
2014	38	芜湖市	Wuhu City	98	39.39	0	0		60066.3	30.98	9022.59	329	413	2	1782	5609.4	39.39	60066.3	413	2	98		9022.59	329	1782	8.6322	0	3.67351	30.98	11.0032	6.02345	0.693147	5.79606	9.10749	7.48549
2011	38	芜湖市	Wuhu City	100	47.6	0	0		43026.5	27.66	6180.01	365.05	118	2	1641	1413.6	47.6	43026.5	118	2	100		6180.01	365.05	1641	7.25389	0	3.86283	27.66	10.6696	4.77069	0.693147	5.90003	8.72907	7.40306
2006	38	芜湖市	Wuhu City	100	31.2	0	0		20945.7	37.31	2271.27	482.574	80	2	2225	23155	31.2	20945.7	80	2	100		2271.27	482.574	2225	10.05	0	3.44042	37.31	9.94969	4.38203	0.693147	6.17913	7.72809	7.70751
2017	38	芜湖市	Wuhu City	100	55.24	1	0	5000	76373.2	42.62	11940.7	429.634	312	4	2040	5000	55.24	76373.2	312	4	100		11940.7	429.634	2040	8.51719	0	4.01169	42.62	11.2434	5.743	1.38629	6.06293	9.38771	7.62071
2008	38	芜湖市	Wuhu City	100	32.5	0	0		32481.7	34.13	3652.93	515.62	100	2	4212	11585	32.5	32481.7	100	2	100		3652.93	515.62	4212	9.35747	0	3.48124	34.13	10.3884	4.60517	0.693147	6.24537	8.20328	8.34569
2013	38	芜湖市	Wuhu City	96.2	36.66	0	0		54604.1	27.75	8312.92	181.18	302	2	1616	4210.8	36.66	54604.1	302	2	96.2		8312.92	181.18	1616	8.34541	0	3.60169	27.75	10.9079	5.71043	0.693147	5.19949	9.02557	7.38771
2010	38	芜湖市	Wuhu City	100	36	0	0	15	48304.7	30.38	6293.2	585.79	104	2	5152	15	36	48304.7	104	2	100		6293.2	585.79	5152	2.70805	0	3.58352	30.38	10.7853	4.64439	0.693147	6.37296	8.74723	8.54714
2018	38	芜湖市	Wuhu City	100	54.78	1	0	8000	84281	43.77	11749.2	429.634	368	4	2129	8000	54.78	84281	368	4	100		11749.2	429.634	2129	8.9872	0	4.00333	43.77	11.3419	5.90808	1.38629	6.06293	9.37154	7.66341
2012	38	芜湖市	Wuhu City	95	32.68	0	0		48868.9	27.85	7698.18	384.36	190	2	1594	2812.2	32.68	48868.9	190	2	95		7698.18	384.36	1594	7.94172	0	3.48676	27.85	10.7969	5.24702	0.693147	5.95158	8.94874	7.374
2009	38	芜湖市	Wuhu City	100	33.2	0	0	5800	39200.3	32.72	4714.22	539.75	102	2	4864	5800	33.2	39200.3	102	2	100		4714.22	539.75	4864	8.66561	0	3.50255	32.72	10.5764	4.62497	0.693147	6.29111	8.45834	8.48962
2019	38	芜湖市	Wuhu City	100	59.72	1	0	8000	92769.2	47.4	12884	360.825	295	3	2266	8000	59.72	92769.2	295	3	100		12884	360.825	2266	8.9872	0	4.08967	47.4	11.4379	5.68698	1.09861	5.88839	9.46374	7.72577
2016	38	芜湖市	Wuhu City	100	51.32	0	0	5576	69573.2	39.3	10552.6	427.756	336	2	1882	5576	51.32	69573.2	336	2	100		10552.6	427.756	1882	8.62623	0	3.93808	39.3	11.1501	5.81711	0.693147	6.05855	9.26413	7.54009
2011	39	蚌埠市	Bengbu City	100	33	0	0		21347.2	32.17	3865.7	141.57	82	1	3092	1633.33	33	21347.2	82	1	100		3865.7	141.57	3092	7.39838	0	3.49651	32.17	9.96868	4.40672	0	4.9528	8.2599	8.03657
2016	39	蚌埠市	Bengbu City	100	33.59	0	0		36469	41.61	7054.06	162.148	555	1	2618	21686.7	33.59	36469	555	1	100		7054.06	162.148	2618	9.98445	0	3.51423	41.61	10.5042	6.31897	0	5.08851	8.86136	7.87017
2018	39	蚌埠市	Bengbu City	100	36.94	1	0	3043	44652.5	43.42	7702.98	158.974	725	2	2630	3043	36.94	44652.5	725	2	100		7702.98	158.974	2630	8.0206	0	3.60929	43.42	10.7067	6.58617	0.693147	5.06874	8.94936	7.87474
2006	39	蚌埠市	Bengbu City	76.78	21.3	0	0	1262	10185.8	39.7	1182.17	119.403	66	1	2952	1262	21.3	10185.8	66	1	76.78		1182.17	119.403	2952	7.14045	0	3.05871	39.7	9.22875	4.18966	0	4.7825	7.07511	7.99024
2020	39	蚌埠市	Bengbu City	100	38.29	1	0	31967	63209	47.67	9876.97	209.288	785	2	2684	31967	38.29	63209	785	2	100		9876.97	209.288	2684	10.3725	0	3.64519	47.67	11.0542	6.66568	0.693147	5.34371	9.19796	7.89506
2010	39	蚌埠市	Bengbu City	100	33	0	0		17582.4	33.91	2949.53	148.79	72	1	3054	2266.67	33	17582.4	72	1	100		2949.53	148.79	3054	7.72607	0	3.49651	33.91	9.77465	4.27667	0	5.00254	7.9894	8.02421
2015	39	蚌埠市	Bengbu City	100	29.61	0	0		33294.9	36.99	6502.38	163.72	327	1	2599	12973.3	29.61	33294.9	327	1	100		6502.38	163.72	2599	9.47065	0	3.38811	36.99	10.4132	5.78996	0	5.09816	8.77992	7.86288
2012	39	蚌埠市	Bengbu City	100	29.2	0	0	1000	24203.8	32.16	4477.15	159.63	92	1	3125	1000	29.2	24203.8	92	1	100		4477.15	159.63	3125	6.90775	0	3.37417	32.16	10.0943	4.52179	0	5.07286	8.40674	8.04719
2017	39	蚌埠市	Bengbu City	100	36.77	1	0	30400	40699.7	47.49	7814.01	160.229	725	2	2624	30400	36.77	40699.7	725	2	100		7814.01	160.229	2624	10.3222	0	3.60468	47.49	10.614	6.58617	0.693147	5.0766	8.96367	7.87246
2009	39	蚌埠市	Bengbu City	66.67	22	0	0	2900	14754	35.94	2432.55	144.32	71	1	3099	2900	22	14754	71	1	66.67		2432.55	144.32	3099	7.97247	0	3.09104	35.94	9.59927	4.26268	0	4.97203	7.79669	8.03884
2007	39	蚌埠市	Bengbu City	67.19	21.3	0	0	1000	11532	40.75	1548.12	122.611	69	1	3054	1000	21.3	11532	69	1	67.19		1548.12	122.611	3054	6.90775	0	3.05871	40.75	9.35288	4.23411	0	4.80902	7.3448	8.02421
2008	39	蚌埠市	Bengbu City	67.19	21.3	0	0	700	13574.4	39.8	2054.07	121.989	69	1	3066	700	21.3	13574.4	69	1	67.19		2054.07	121.989	3066	6.55108	0	3.05871	39.8	9.51594	4.23411	0	4.80393	7.62758	8.02813
2013	39	蚌埠市	Bengbu City	100	28.18	0	0	1800	27491.9	31.73	5223.65	330.97	249	1	2516	1800	28.18	27491.9	249	1	100		5223.65	330.97	2516	7.49554	0	3.33861	31.73	10.2217	5.51745	0	5.80203	8.56095	7.83043
2019	39	蚌埠市	Bengbu City	100	36.96	1	0	260	53290.2	47.5	8743.92	170.522	751	1	2643	260	36.96	53290.2	751	1	100		8743.92	170.522	2643	5.56068	0	3.60984	47.5	10.8835	6.62141	0	5.13887	9.07611	7.87967
2014	39	蚌埠市	Bengbu City	100	30.66	0	0	4260	31021.2	32.6	5619.98	164.38	249	1	2544	4260	30.66	31021.2	249	1	100		5619.98	164.38	2544	8.35702	0	3.42296	32.6	10.3424	5.51745	0	5.10218	8.63408	7.84149
2020	40	马鞍山市	Ma'anshan City	100	31.79	1	0	5780	101011	47.65	12260.3	306.495	212	2	4291	5780	31.79	101011	212	2	100		12260.3	306.495	4291	8.66216	0	3.45915	47.65	11.523	5.35659	0.693147	5.7252	9.41412	8.36427
2018	40	马鞍山市	Ma'anshan City	100	26.86	1	0	4557	83759.8	41.88	9893.33	234.214	216	1	4279	4557	26.86	83759.8	216	1	100		9893.33	234.214	4279	8.42442	0	3.29064	41.88	11.3357	5.37528	0	5.45624	9.19962	8.36148
2017	40	马鞍山市	Ma'anshan City	100	22.91	1	0	15419	74676.4	44.88	9943.17	234.214	120	2	4224	15419	22.91	74676.4	120	2	100		9943.17	234.214	4224	9.64335	0	3.13157	44.88	11.2209	4.78749	0.693147	5.45624	9.20464	8.34854
2010	40	马鞍山市	Ma'anshan City	100	17.9	0	0	740	62820.7	27	6702.42	328.46	64	1	5359	740	17.9	62820.7	64	1	100		6702.42	328.46	5359	6.60665	0	2.8848	27	11.048	4.15888	0	5.79441	8.81022	8.58653
2006	40	马鞍山市	Ma'anshan City	100	13.3	0	0		33886.4	31.42	3020.88	203.729	53	1	4571	2836	13.3	33886.4	53	1	100		3020.88	203.729	4571	7.95015	0	2.58776	31.42	10.4308	3.97029	0	5.31679	8.0133	8.42749
2019	40	马鞍山市	Ma'anshan City	100	29.61	1	0	11248	92183.4	46.59	11062.6	269.782	212	2	4328	11248	29.61	92183.4	212	2	100		11062.6	269.782	4328	9.32795	0	3.38811	46.59	11.4315	5.35659	0.693147	5.59761	9.31133	8.37286
2012	40	马鞍山市	Ma'anshan City	96.02	18.32	0	0	107	53940.5	27.73	8334.96	218.32	78	1	3707	107	18.32	53940.5	78	1	96.02		8334.96	218.32	3707	4.67283	0	2.90799	27.73	10.8956	4.35671	0	5.38596	9.02821	8.21798
2008	40	马鞍山市	Ma'anshan City	100	14.9	0	0		49672.1	28.18	5549.42	325.027	59	1	5064	1788	14.9	49672.1	59	1	100		5549.42	325.027	5064	7.48885	0	2.70136	28.18	10.8132	4.07754	0	5.78391	8.62145	8.52991
2013	40	马鞍山市	Ma'anshan City	97.5	19.28	0	0	60	56602.6	29.34	8869.91	378.22	72	1	3809	60	19.28	56602.6	72	1	97.5		8869.91	378.22	3809	4.09434	0	2.95907	29.34	10.9438	4.27667	0	5.93548	9.09042	8.24512
2011	40	马鞍山市	Ma'anshan City	100	16.95	0	0	216	50051.7	26.07	6049.62	201.26	72	1	3564	216	16.95	50051.7	72	1	100		6049.62	201.26	3564	5.37528	0	2.83027	26.07	10.8208	4.27667	0	5.3046	8.70775	8.17864
2015	40	马鞍山市	Ma'anshan City	100	22.91	0	0	2864	59750.7	37.52	8850.36	245.89	68	1	4105	2864	22.91	59750.7	68	1	100		8850.36	245.89	4105	7.95998	0	3.13157	37.52	10.9979	4.21951	0	5.50488	9.08821	8.31996
2007	40	马鞍山市	Ma'anshan City	100	13.3	0	0		41792.3	30.31	4942.68	233.828	56	1	5111	2312	13.3	41792.3	56	1	100		4942.68	233.828	5111	7.74587	0	2.58776	30.31	10.6405	4.02535	0	5.45459	8.50566	8.53915
2014	40	马鞍山市	Ma'anshan City	98.14	19.48	0	0		58676.1	31.88	8030.64	238.56	72	1	4017	1462	19.48	58676.1	72	1	98.14		8030.64	238.56	4017	7.28756	0	2.96939	31.88	10.9798	4.27667	0	5.47462	8.99102	8.29829
2009	40	马鞍山市	Ma'anshan City	100	16.9	0	0		51775.9	29.61	6225.96	310.47	60	1	5309	1264	16.9	51775.9	60	1	100		6225.96	310.47	5309	7.14204	0	2.82731	29.61	10.8547	4.09434	0	5.73809	8.73648	8.57716
2016	40	马鞍山市	Ma'anshan City	100	22.7	0	0	17867	65229.8	38.99	9331.7	234.559	78	1	4205	17867	22.7	65229.8	78	1	100		9331.7	234.559	4205	9.79071	0	3.12236	38.99	11.0857	4.35671	0	5.45771	9.14117	8.34403
2013	41	淮北市	Huaibei City	100	29.56	0	0	369	32804.8	25.13	5068.6	238.44	85	1	3937	369	29.56	32804.8	85	1	100		5068.6	238.44	3937	5.9108	0	3.38642	25.13	10.3983	4.44265	0	5.47412	8.53082	8.27817
2008	41	淮北市	Huaibei City	86	9.34	0	0		16178.1	30.16	1898.75	135.026	38	1	5951	1299	9.34	16178.1	38	1	86		1898.75	135.026	5951	7.16935	0	2.23431	30.16	9.69141	3.63759	0	4.90547	7.54895	8.69131
2020	41	淮北市	Huaibei City	100	29.47	1	0		56661	51.12	9327.97	236.766	1242	3	3476	71489	29.47	56661	1242	3	100		9327.97	236.766	3476	11.1773	0	3.38337	51.12	10.9448	7.12448	1.09861	5.46707	9.14077	8.15364
2011	41	淮北市	Huaibei City	100	16.2	0	0		25018.7	25.21	3935.6	141.73	64	1	3919	741	16.2	25018.7	64	1	100		3935.6	141.73	3919	6.608	0	2.78501	25.21	10.1274	4.15888	0	4.95392	8.27782	8.27359
2006	41	淮北市	Huaibei City			0	0		10590	35.11	1115.4	110.306	28		5765	1671	9.08	10590	28	1	84.56		1115.4	110.306	5765	7.42118	0	2.20607	35.11	9.26767	3.33221	0	4.70326	7.01697	8.65956
2014	41	淮北市	Huaibei City	100	20.82	0	0	183	35282.7	28.95	5388.19	161.17	168	1	3930	183	20.82	35282.7	168	1	100		5388.19	161.17	3930	5.20949	0	3.03591	28.95	10.4711	5.12396	0	5.08246	8.59197	8.2764
2012	41	淮北市	Huaibei City	100	19.5	0	0		28426	25.58	4971.79	147.26	70	1	4036	555	19.5	28426	70	1	100		4971.79	147.26	4036	6.31897	0	2.97041	25.58	10.2551	4.2485	0	4.9922	8.51154	8.30301
2015	41	淮北市	Huaibei City	100	21.75	0	0	240	35122	34.1	6070.92	177.99	425	1	3883	240	21.75	35122	425	1	100		6070.92	177.99	3883	5.48064	0	3.07961	34.1	10.4666	6.05209	0	5.18173	8.71127	8.26436
2016	41	淮北市	Huaibei City	100	23.06	0	0	6230	36821.8	35.95	6573.98	183.41	436	1	3550	6230	23.06	36821.8	436	1	100		6573.98	183.41	3550	8.73713	0	3.1381	35.95	10.5138	6.07764	0	5.21173	8.79087	8.1747
2009	41	淮北市	Huaibei City	88.34	9.7	0	0		17078.8	29.02	2492.01	136.33	39	1	3963	1113	9.7	17078.8	39	1	88.34		2492.01	136.33	3963	7.01481	0	2.27213	29.02	9.74559	3.66356	0	4.91508	7.82085	8.28476
2017	41	淮北市	Huaibei City	100	28.48	1	0	6218	42581.1	37.7	7040.26	182.207	392	2	3580	6218	28.48	42581.1	392	2	100		7040.26	182.207	3580	8.7352	0	3.3492	37.7	10.6592	5.97126	0.693147	5.20514	8.8594	8.18312
2018	41	淮北市	Huaibei City	100	34.66	1	0	34995	45192.2	38.56	7646.84	182.207	1022	2	3631	34995	34.66	45192.2	1022	2	100		7646.84	182.207	3631	10.463	0	3.54559	38.56	10.7187	6.92952	0.693147	5.20514	8.94205	8.19726
2007	41	淮北市	Huaibei City	85.28	9.21	0	0		12504.4	33.72	1407.91	126.7	31	1	5896	1485	9.21	12504.4	31	1	85.28		1407.91	126.7	5896	7.30317	0	2.22029	33.72	9.43384	3.43399	0	4.84182	7.24986	8.68203
2010	41	淮北市	Huaibei City	88.69	9.8	0	0		21024.1	26.61	3002.77	137.51	41	1	4025	927	9.8	21024.1	41	1	88.69		3002.77	137.51	4025	6.83195	0	2.28238	26.61	9.95342	3.71357	0	4.9237	8.00729	8.30028
2019	41	淮北市	Huaibei City	100	30.58	1	0	53242	49223.7	50.51	8676.21	202.101	1382	4	3554	53242	30.58	49223.7	1382	4	100		8676.21	202.101	3554	10.8826	0	3.42035	50.51	10.8041	7.23129	1.38629	5.30877	9.06834	8.17583
2011	42	黄山市	Mount Huangshan City	76.38	10.35	0	0	3866	25578.3	41.99	6497.14	110.39	42	1	724	3866	10.35	25578.3	42	1	76.38		6497.14	110.39	724	8.25998	0	2.33699	41.99	10.1495	3.73767	0	4.70402	8.77912	6.58479
2012	42	黄山市	Mount Huangshan City	100	10.21	0	0	1223	28849	42.33	8552.13	117.34	51	2	756	1223	10.21	28849	51	2	100		8552.13	117.34	756	7.10906	0	2.32337	42.33	10.2698	3.93183	0.693147	4.76508	9.05394	6.62804
2009	42	黄山市	Mount Huangshan City	81.6	11	0	0	2011	17962.3	46.04	3906	95.05	40	1	585	2011	11	17962.3	40	1	81.6		3906	95.05	585	7.60639	0	2.3979	46.04	9.79603	3.68888	0	4.5544	8.27027	6.37161
2018	42	黄山市	Mount Huangshan City	100	13.95	1	0	17933	45497.6	56.71	12457.4	154.087	285	3	879	17933	13.95	45497.6	285	3	100		12457.4	154.087	879	9.7944	0	2.63548	56.71	10.7254	5.65249	1.09861	5.03752	9.43007	6.77879
2010	42	黄山市	Mount Huangshan City	73.02	11.23	0	0	3403	20892.9	43.2	4929.45	102.01	41	1	672	3403	11.23	20892.9	41	1	73.02		4929.45	102.01	672	8.13241	0	2.41859	43.2	9.94717	3.71357	0	4.62507	8.50298	6.51026
2015	42	黄山市	Mount Huangshan City	100	12.61	0	0	3240	35946.9	49.73	10821.3	150.15	97	2	833	3240	12.61	35946.9	97	2	100		10821.3	150.15	833	8.08333	0	2.53449	49.73	10.4898	4.57471	0.693147	5.01164	9.28927	6.72503
2006	42	黄山市	Mount Huangshan City			0	0	2000	12705.9	47.04	1828.81	79.7506	34	1	547	2000	12.64	12705.9	34	1	80.88		1828.81	79.7506	547	7.6009	0	2.53687	47.04	9.44982	3.52636	0	4.3789	7.51142	6.30445
2019	42	黄山市	Mount Huangshan City	100	12.52	1	0	2469	54899.3	57.82	13209.4	151.705	364	3	890	2469	12.52	54899.3	364	3	100		13209.4	151.705	890	7.81157	0	2.52733	57.82	10.9133	5.89715	1.09861	5.02194	9.48868	6.79122
2017	42	黄山市	Mount Huangshan City	100	12.82	1	0	21101	41305.4	62.85	12549.1	155.128	102	2	876	21101	12.82	41305.4	102	2	100		12549.1	155.128	876	9.95708	0	2.55101	62.85	10.6288	4.62497	0.693147	5.04425	9.43741	6.77537
2008	42	黄山市	Mount Huangshan City	90.18	9	0	0		16845.3	46.86	3116.07	91.3246	40	1	580	2007.33	9	16845.3	40	1	90.18		3116.07	91.3246	580	7.60456	0	2.19722	46.86	9.73183	3.68888	0	4.51442	8.04433	6.36303
2020	42	黄山市	Mount Huangshan City	100	13.16	1	0	4585	63940	57.41	15506.2	196.496	396	5	783	4585	13.16	63940	396	5	100		15506.2	196.496	783	8.43055	0	2.57718	57.41	11.0657	5.98141	1.60944	5.28064	9.64899	6.66313
2013	42	黄山市	Mount Huangshan City	100	10.23	0	0	120	31906.1	42.66	9275.88	301.42	63	2	786	120	10.23	31906.1	63	2	100		9275.88	301.42	786	4.78749	0	2.32532	42.66	10.3705	4.14314	0.693147	5.7085	9.13517	6.66696
2007	42	黄山市	Mount Huangshan City	85.53	10.82	0	0		14409.5	48.3	2270.98	89.7148	39	1	556	2003.67	10.82	14409.5	39	1	85.53		2270.98	89.7148	556	7.60273	0	2.3814	48.3	9.57564	3.66356	0	4.49664	7.72797	6.32077
2014	42	黄山市	Mount Huangshan City	100	10.38	0	0	130	34337.8	43.06	10116.3	142.18	66	2	794	130	10.38	34337.8	66	2	100		10116.3	142.18	794	4.86754	0	2.33988	43.06	10.444	4.18966	0.693147	4.95709	9.2219	6.67708
2016	42	黄山市	Mount Huangshan City	100	12.07	0	0	14134	38974.1	51.35	11555.8	152.399	99	2	835	14134	12.07	38974.1	99	2	100		11555.8	152.399	835	9.55634	0	2.49072	51.35	10.5707	4.59512	0.693147	5.0265	9.35494	6.72743
2011	43	滁州市	Chuzhou City	100	10.24	0	0	751	18778.7	27.93	4046.09	92.51	32	1	1251	751	10.24	18778.7	32	1	100		4046.09	92.51	1251	6.62141	0	2.3263	27.93	9.84048	3.46574	0	4.52732	8.30551	7.1317
2009	43	滁州市	Chuzhou City	100	16.4	0	0		12797	31.17	2396.28	83.11	18	1	1126	1723	16.4	12797	18	1	100		2396.28	83.11	1126	7.45182	0	2.79728	31.17	9.45697	2.89037	0	4.42016	7.78167	7.02643
2007	43	滁州市	Chuzhou City			0	0	3287	9810.67	34.72	1395.38	69.4747	13		1079	3287	16.4	9810.67	13	1	100		1395.38	69.4747	1079	8.09773	0	2.79728	34.72	9.19123	2.56495	0	4.24096	7.24092	6.98379
2010	43	滁州市	Chuzhou City	100	16.4	0	0	941	15431.5	29.5	2841.99	87.93	25	1	1153	941	16.4	15431.5	25	1	100		2841.99	87.93	1153	6.84694	0	2.79728	29.5	9.64417	3.21888	0	4.47654	7.95226	7.05012
2006	43	滁州市	Chuzhou City			0	0	1400	8461.33	35.02	971.949	73.7471	13		1058	1400	16.4	8461.33	13	1	100		971.949	73.7471	1058	7.24423	0	2.79728	35.02	9.04326	2.56495	0	4.30064	6.8793	6.96414
2008	43	滁州市	Chuzhou City	100	16.4	0	0		11626	33.42	1870.76	76.1093	18	1	1062	2505	16.4	11626	18	1	100		1870.76	76.1093	1062	7.82604	0	2.79728	33.42	9.361	2.89037	0	4.33217	7.5341	6.96791
2012	43	滁州市	Chuzhou City	100	11.85	0	0	561	21471.8	27.85	5110.12	103.92	42	1	1297	561	11.85	21471.8	42	1	100		5110.12	103.92	1297	6.32972	0	2.47233	27.85	9.9745	3.73767	0	4.64362	8.53898	7.16781
2013	43	滁州市	Chuzhou City	100	12.04	0	0	1530	24163.4	27.84	5581.16	320.52	43	1	1358	1530	12.04	24163.4	43	1	100		5581.16	320.52	1358	7.33302	0	2.48823	27.84	10.0926	3.7612	0	5.76994	8.62715	7.21377
2015	43	滁州市	Chuzhou City	100	12.57	0	0	7000	29076.2	29.81	6738.67	109.38	72	1	1456	7000	12.57	29076.2	72	1	100		6738.67	109.38	1456	8.85366	0	2.53131	29.81	10.2777	4.27667	0	4.69483	8.81562	7.28345
2019	43	滁州市	Chuzhou City	100	19.71	1	0		63934.1	42.35	10002.5	122.503	379	2	1966	2159.2	19.71	63934.1	379	2	100		10002.5	122.503	1966	7.67749	0	2.98113	42.35	11.0656	5.93754	0.693147	4.80814	9.21059	7.58376
2017	43	滁州市	Chuzhou City	100	14.35	1	0		35339	29.68	8376.09	117.848	137	1	1785	4579.6	14.35	35339	137	1	100		8376.09	117.848	1785	8.42937	0	2.66375	29.68	10.4727	4.91998	0	4.7694	9.03314	7.48717
2016	43	滁州市	Chuzhou City	100	14.74	0	0		31339.8	34.44	7375.64	113.71	118	1	1587	5789.8	14.74	31339.8	118	1	100		7375.64	113.71	1587	8.66385	0	2.69056	34.44	10.3526	4.77069	0	4.73365	8.90594	7.3696
2020	43	滁州市	Chuzhou City	100	21.53	1	0	949	76087	42.28	11602.5	150.529	527	2	2077	949	21.53	76087	527	2	100		11602.5	150.529	2077	6.85541	0	3.06945	42.28	11.2396	6.2672	0.693147	5.01415	9.35898	7.63868
2014	43	滁州市	Chuzhou City	100	12.59	0	0	18801	27010.7	28.75	5979.68	103.43	55	1	1429	18801	12.59	27010.7	55	1	100		5979.68	103.43	1429	9.84167	0	2.5329	28.75	10.204	4.00733	0	4.63889	8.69612	7.26473
2018	43	滁州市	Chuzhou City	100	15.82	1	0		39686.1	36.13	8942.57	117.848	229	1	1796	3369.4	15.82	39686.1	229	1	100		8942.57	117.848	1796	8.12249	0	2.76127	36.13	10.5888	5.43372	0	4.7694	9.09858	7.49332
2010	44	宿州市	Suzhou City	99.78	18	0	0	510	10132.4	34.23	1762.85	34.16	119	1	2827	510	18	10132.4	119	1	99.78		1762.85	34.16	2827	6.23441	0	2.89037	34.23	9.22349	4.77912	0	3.53105	7.47469	7.94697
2009	44	宿州市	Suzhou City	96.98	17	0	0	1540	8510.84	36.51	1503.35	31.48	119	1	2768	1540	17	8510.84	119	1	96.98		1503.35	31.48	2768	7.33954	0	2.83321	36.51	9.0491	4.77912	0	3.44935	7.31545	7.92588
2007	44	宿州市	Suzhou City			0	0		6874.44	37.43	823.856	32.6976	113		2676	1352	10	6874.44	113	1	91.04		823.856	32.6976	2676	7.20934	0	2.30259	37.43	8.83557	4.72739	0	3.4873	6.714	7.89208
2019	44	宿州市	Suzhou City	100	19.49	1	0		30076	49.57	6836.8	45.3668	120	2	3573	7771.86	19.49	30076	120	2	100		6836.8	45.3668	3573	8.95826	0	2.9699	49.57	10.3115	4.78749	0.693147	3.81478	8.83008	8.18116
2012	44	宿州市	Suzhou City	100	18	0	0	2000	14039.5	32.64	2973.74	51.53	135	1	3019	2000	18	14039.5	135	1	100		2973.74	51.53	3019	7.6009	0	2.89037	32.64	9.54963	4.90527	0	3.94216	7.99758	8.01268
2006	44	宿州市	Suzhou City			0	0	1258	5885.99	35.13	649.434	31.6589	42		2721	1258	6.5	5885.99	42	1	88.07		649.434	31.6589	2721	7.13728	0	1.8718	35.13	8.68033	3.73767	0	3.45502	6.4761	7.90876
2018	44	宿州市	Suzhou City	100	19.45	1	0		24813.1	47.6	6036.34	43.1098	148	2	3517	6543.71	19.45	24813.1	148	2	100		6036.34	43.1098	3517	8.78626	0	2.96785	47.6	10.1191	4.99721	0.693147	3.76375	8.70555	8.16536
2014	44	宿州市	Suzhou City	100	17.29	0	0		17756.9	35.29	3849.97	30.98	149	1	3224	1631.14	17.29	17756.9	149	1	100		3849.97	30.98	3224	7.39704	0	2.85013	35.29	9.78453	5.00395	0	3.43334	8.25582	8.07838
2017	44	宿州市	Suzhou City	99.96	19.92	1	0		22354.4	51.42	5273.18	43.1756	143	2	3546	5315.57	19.92	22354.4	143	2	99.96		5273.18	43.1756	3546	8.5784	0	2.99172	51.42	10.0148	4.96284	0.693147	3.76527	8.57039	8.17357
2015	44	宿州市	Suzhou City	100	20.51	0	0		19027	40.35	4535.76	34.8	132	1	3572	2859.29	20.51	19027	132	1	100		4535.76	34.8	3572	7.95833	0	3.02091	40.35	9.85361	4.8828	0	3.54962	8.41975	8.18088
2013	44	宿州市	Suzhou City	98.7	16.78	0	0	403	15802	33.24	3468.8	165.75	143	1	3165	403	16.78	15802	143	1	98.7		3468.8	165.75	3165	5.99894	0	2.82019	33.24	9.66789	4.96284	0	5.11048	8.15156	8.05991
2011	44	宿州市	Suzhou City	90.91	18	0	0	3240	12362.1	32.3	2414.85	49.96	136	1	2870	3240	18	12362.1	136	1	90.91		2414.85	49.96	2870	8.08333	0	2.89037	32.3	9.42239	4.91265	0	3.91122	7.78939	7.96207
2016	44	宿州市	Suzhou City	100	24.48	0	0		20669.9	42.82	4760.64	36.4479	140	1	3484	4087.43	24.48	20669.9	140	1	100		4760.64	36.4479	3484	8.31567	0	3.19786	42.82	9.93643	4.94164	0	3.59588	8.46814	8.15594
2020	44	宿州市	Suzhou City	100	19.67	1	0	9000	38368	49.63	9118.18	64.5966	126	2	3602	9000	19.67	38368	126	2	100		9118.18	64.5966	3602	9.10498	0	2.9791	49.63	10.555	4.83628	0.693147	4.16816	9.11802	8.18924
2008	44	宿州市	Suzhou City	94.01	13.5	0	0		8163.8	36.89	1145.9	39.7534	119	1	2764	1446	13.5	8163.8	119	1	94.01		1145.9	39.7534	2764	7.27656	0	2.60269	36.89	9.00746	4.77912	0	3.68269	7.04395	7.92443
2018	45	六安市	Lu'an City	100	19.94	1	0		21868.5	44.12	7011.54	66.267	115	2	3657	8776.6	19.94	21868.5	115	2	100		7011.54	66.267	3657	9.07984	0	2.99273	44.12	9.9928	4.74493	0.693147	4.19369	8.85531	8.2044
2016	45	六安市	Lu'an City	100	19.56	0	0	6749	18878.1	37.39	5828.46	69.875	121	1	3630	6749	19.56	18878.1	121	1	100		5828.46	69.875	3630	8.81715	0	2.97349	37.39	9.84576	4.79579	0	4.24671	8.67051	8.19699
2013	45	六安市	Lu'an City	100	18.6	0	0		14095.3	32.39	3990.51	316.72	82	1	3540	3707.6	18.6	14095.3	82	1	100		3990.51	316.72	3540	8.21814	0	2.92316	32.39	9.5536	4.40672	0	5.75802	8.29167	8.17188
2011	45	六安市	Lu'an City	94.01	17.9	0	0	1680	11570.2	32.49	2955.21	56.31	38	1	3786	1680	17.9	11570.2	38	1	94.01		2955.21	56.31	3786	7.42655	0	2.8848	32.49	9.35619	3.63759	0	4.03087	7.99132	8.23907
2007	45	六安市	Lu'an City	97.05	12.5	0	0	420	6258.57	39.02	1022.26	35.8025	30	1	2579	420	12.5	6258.57	30	1	97.05		1022.26	35.8025	2579	6.04026	0	2.52573	39.02	8.74171	3.4012	0	3.57802	6.92977	7.85516
2020	45	六安市	Lu'an City	100	25.25	1	0		37899	49.34	11512.3	116.28	267	2	3660	10804.2	25.25	37899	267	2	100		11512.3	116.28	3660	9.28769	0	3.22883	49.34	10.5427	5.58725	0.693147	4.756	9.35117	8.20522
2009	45	六安市	Lu'an City	98.55	17	0	0	5000	8273.57	35.6	1882.78	43.5	30	1	3989	5000	17	8273.57	30	1	98.55		1882.78	43.5	3989	8.51719	0	2.83321	35.6	9.02082	3.4012	0	3.77276	7.5405	8.2913
2015	45	六安市	Lu'an City	100	19.28	0	0		14162.5	36.17	5034.78	60.07	111	1	3600	5735.2	19.28	14162.5	111	1	100		5034.78	60.07	3600	8.65438	0	2.95907	36.17	9.55835	4.70953	0	4.09551	8.52412	8.18869
2010	45	六安市	Lu'an City	94.42	17.1	0	0		9592.82	34.18	2105.42	48.61	30	1	4356	3340	17.1	9592.82	30	1	94.42		2105.42	48.61	4356	8.11373	0	2.83908	34.18	9.16877	3.4012	0	3.88383	7.65227	8.37931
2019	45	六安市	Lu'an City	100	23.11	1	0		27411.2	50.47	8020.15	73.8966	115	2	3658	9790.4	23.11	27411.2	115	2	100		8020.15	73.8966	3658	9.18916	0	3.14026	50.47	10.2187	4.74493	0.693147	4.30267	8.98971	8.20467
2008	45	六安市	Lu'an City	98.52	13.3	0	0		7609.99	37.22	1414.18	38.5981	30	1	2976	2710	13.3	7609.99	30	1	98.52		1414.18	38.5981	2976	7.9047	0	2.58776	37.22	8.93722	3.4012	0	3.6532	7.2543	7.99833
2006	45	六安市	Lu'an City			0	0	600	5189.08	40.03	770.448	31.3995	26		2446	600	11.7	5189.08	26	1	95.58		770.448	31.3995	2446	6.39693	0	2.45959	40.03	8.55431	3.2581	0	3.44679	6.64697	7.80221
2012	45	六安市	Lu'an City	99.95	18.31	0	0		12926.9	32.24	3535.01	55.4	57	1	3455	2693.8	18.31	12926.9	57	1	99.95		3535.01	55.4	3455	7.89871	0	2.90745	32.24	9.46707	4.04305	0	4.01458	8.17047	8.14758
2014	45	六安市	Lu'an City	100	19.09	0	0		15209	32.89	4463.63	57.18	83	1	3570	4721.4	19.09	15209	83	1	100		4463.63	57.18	3570	8.45986	0	2.94916	32.89	9.62964	4.41884	0	4.0462	8.40372	8.18032
2017	45	六安市	Lu'an City	100	19.71	1	0		19864.8	42.02	6383.65	66.267	114	2	3636	7762.8	19.71	19864.8	114	2	100		6383.65	66.267	3636	8.9571	0	2.98113	42.02	9.89671	4.7362	0.693147	4.19369	8.7615	8.19864
2007	46	亳州市	Bozhou City	80	8	0	0	3675	5821.96	41.14	852.294	10.526	28	1	4276	3675	8	5821.96	28	1	80		852.294	10.526	4276	8.20931	0	2.07944	41.14	8.66939	3.33221	0	2.35385	6.74793	8.36077
2006	46	亳州市	Bozhou City			0	0		5318.79	40.19	547.334		28			4233	6	5318.79	28	1	60		547.334	8.80452	4447	8.35067	0	1.79176	40.19	8.579	3.33221	0	2.17527	6.30506	8.39998
2015	46	亳州市	Bozhou City	99.89	17.64	0	0	28388	14845.4	40.04	4375.76	18.98	112	1	3693	28388	17.64	14845.4	112	1	99.89		4375.76	18.98	3693	10.2537	0	2.87017	40.04	9.60544	4.7185	0	2.94339	8.38384	8.21419
2018	46	亳州市	Bozhou City	100	25.48	1	0		19439.8	44.63	5229.94	17.1972	136	1	4200	25765	25.48	19439.8	136	1	100		5229.94	17.1972	4200	10.1568	0	3.23789	44.63	9.87508	4.91265	0	2.84475	8.56216	8.34284
2011	46	亳州市	Bozhou City	100	10.08	0	0	107	10371.6	34.18	2294.26	17.83	59	1	4017	107	10.08	10371.6	59	1	100		2294.26	17.83	4017	4.67283	0	2.31055	34.18	9.24683	4.07754	0	2.88088	7.73817	8.29829
2016	46	亳州市	Bozhou City	100		0	0		16168.5	41.57	4305.69	17.5023			3936	35694	20.8	16168.5	123	1.5	100		4305.69	17.5023	3936	10.4827	0	3.03495	41.57	9.69082	4.81218	0.405465	2.86233	8.36769	8.27792
2017	46	亳州市	Bozhou City	100	23.96	1	0	43000	17661.9	41.89	4992.71	17.3297	134	2	4051	43000	23.96	17661.9	134	2	100		4992.71	17.3297	4051	10.669	0	3.17639	41.89	9.77917	4.89784	0.693147	2.85242	8.51573	8.30672
2020	46	亳州市	Bozhou City	100	29.63	1	0	19200	36156	50.83	7819.25	45.112	338	1	4430	19200	29.63	36156	338	1	100		7819.25	45.112	4430	9.86266	0	3.38879	50.83	10.4956	5.82305	0	3.80915	8.96434	8.39615
2010	46	亳州市	Bozhou City	100	10.5	0	0	585	8535.52	35.9	1720.17	16.18	42	1	3836	585	10.5	8535.52	42	1	100		1720.17	16.18	3836	6.37161	0	2.35137	35.9	9.05199	3.73767	0	2.78378	7.45018	8.25219
2014	46	亳州市	Bozhou City	100	17.64	0	0	6000	13928.6	38.53	3613.13	18.76	95	1	4155	6000	17.64	13928.6	95	1	100		3613.13	18.76	4155	8.69951	0	2.87017	38.53	9.5417	4.55388	0	2.93173	8.19233	8.33207
2008	46	亳州市	Bozhou City	100	10	0	0	3117	6865.5	40.23	1034.91	12.2476	30	1	4105	3117	10	6865.5	30	1	100		1034.91	12.2476	4105	8.04463	0	2.30259	40.23	8.83426	3.4012	0	2.50533	6.94207	8.31996
2013	46	亳州市	Bozhou City	100	10.42	0	0	580	12499.5	34.89	3261.68	238.9	89	1	4062	580	10.42	12499.5	89	1	100		3261.68	238.9	4062	6.36303	0	2.34373	34.89	9.43344	4.48864	0	5.47605	8.09	8.30943
2009	46	亳州市	Bozhou City	100	10.3	0	0	900	7235.83	37.51	1341.88	14.76	30	1	4406	900	10.3	7235.83	30	1	100		1341.88	14.76	4406	6.80239	0	2.33214	37.51	8.8868	3.4012	0	2.69192	7.20183	8.39072
2019	46	亳州市	Bozhou City	100	27.04	1	0	8530	26380.1	50.83	5631.87	28.1621	334	1	4264	8530	27.04	26380.1	334	1	100		5631.87	28.1621	4264	9.05134	0	3.29732	50.83	10.1804	5.81114	0	3.33798	8.6362	8.35796
2012	46	亳州市	Bozhou City	100	10.42	0	0	10	11682.3	34.33	2893.64	17.97	59	1	3692	10	10.42	11682.3	59	1	100		2893.64	17.97	3692	2.30259	0	2.34373	34.33	9.36583	4.07754	0	2.8887	7.97027	8.21392
2013	47	宣城市	Xuancheng City	100	10.71	0	0		30078.7	33.23	7322.64	153.7	45	1	2485	651.5	10.71	30078.7	45	1	100		7322.64	153.7	2485	6.47928	0	2.37118	33.23	10.3116	3.80666	0	5.035	8.89873	7.81803
2014	47	宣城市	Xuancheng City	100	11.84	0	0		32795.9	35.75	7952.08	20.37	140	1	2686	634.333	11.84	32795.9	140	1	100		7952.08	20.37	2686	6.45258	0	2.47148	35.75	10.3981	4.94164	0	3.01406	8.98119	7.89581
2012	47	宣城市	Xuancheng City	100	9.84	0	0		27091.2	33.1	6390.47	30.34	41	1	2462	668.667	9.84	27091.2	41	1	100		6390.47	30.34	2462	6.50529	0	2.28646	33.1	10.207	3.71357	0	3.41247	8.76256	7.80873
2019	47	宣城市	Xuancheng City	100	12.41	1	0	38000	55949.8	43.12	11671.6	26.3584	125	2	2729	38000	12.41	55949.8	125	2	100		11671.6	26.3584	2729	10.5453	0	2.5185	43.12	10.9322	4.82831	0.693147	3.27179	9.36491	7.91169
2018	47	宣城市	Xuancheng City	100	12.04	1	0	22000	47211.6	41.01	10371.3	25.8786	123	2	2715	22000	12.04	47211.6	123	2	100		10371.3	25.8786	2715	9.9988	0	2.48823	41.01	10.7624	4.81218	0.693147	3.25341	9.2468	7.90655
2017	47	宣城市	Xuancheng City	100	28.42	1	0	3810	42341.4	47.81	9761.66	25.8786	210	2	2718	3810	28.42	42341.4	210	2	100		9761.66	25.8786	2718	8.24538	0	3.34709	47.81	10.6535	5.34711	0.693147	3.25341	9.18622	7.90765
2015	47	宣城市	Xuancheng City	100	11.92	0	0		34701.1	38.79	8687.48	23.76	142	1	2695	617.167	11.92	34701.1	142	1	100		8687.48	23.76	2695	6.42514	0	2.47822	38.79	10.4545	4.95583	0	3.168	9.06964	7.89915
2011	47	宣城市	Xuancheng City	100	15.3	0	0		24030.1	32.68	5088.86	21.61	35	1	2441	685.833	15.3	24030.1	35	1	100		5088.86	21.61	2441	6.53064	0	2.72785	32.68	10.0871	3.55535	0	3.07316	8.53481	7.80016
2020	47	宣城市	Xuancheng City	100	13.07	1	0	1120	64301	42.75	12992.3	47.208	140	3	2747	1120	13.07	64301	140	3	100		12992.3	47.208	2747	7.02108	0	2.57032	42.75	11.0713	4.94164	1.09861	3.85456	9.47212	7.91826
2009	47	宣城市	Xuancheng City			0	0		15580.2	38.42	3119.09	14.74	30		2067	1052	26.22	15580.2	30	1	100		3119.09	14.74	2067	6.95845	0	3.26652	38.42	9.65376	3.4012	0	2.69056	8.0453	7.63385
2008	47	宣城市	Xuancheng City			0	0		14873	38.9	2473.49	12.6468	26		1898	1401	31.68	14873	26	1	100		2473.49	12.6468	1898	7.24494	0	3.45569	38.9	9.6073	3.2581	0	2.5374	7.81339	7.54856
2006	47	宣城市	Xuancheng City			0	0	405	10498.5	41.02	1386.89	9.0004	9		1385	405	42.6	10498.5	9	1	100		1386.89	9.0004	1385	6.00389	0	3.75185	41.02	9.25899	2.19722	0	2.19727	7.23482	7.23346
2007	47	宣城市	Xuancheng City			0	0	1750	12087.5	41.86	1698.65	10.9629	21		1691	1750	37.14	12087.5	21	1	100		1698.65	10.9629	1691	7.46737	0	3.6147	41.86	9.39993	3.04452	0	2.39452	7.43759	7.43307
2016	47	宣城市	Xuancheng City	100	13.52	0	0	600	37779.4	40.47	9099.03	24.2929	148	2	2710	600	13.52	37779.4	148	2	100		9099.03	24.2929	2710	6.39693	0	2.60417	40.47	10.5395	4.99721	0.693147	3.19018	9.11592	7.9047
2010	47	宣城市	Xuancheng City			0	0	703	18885.6	35.95	3746.13	17.94	33		2088	703	20.76	18885.6	33	1	100		3746.13	17.94	2088	6.55536	0	3.03303	35.95	9.84615	3.49651	0	2.88703	8.22848	7.64396
2008	48	福州市	Fuzhou City	100	80.9	0	0	32980	35917.3	42.26	2802.03	393.555	332	2	1889	32980	80.9	35917.3	332	2	100		2802.03	393.555	1889	10.4037	0	4.39321	42.26	10.489	5.80513	0.693147	5.97522	7.9381	7.5438
2017	48	福州市	Fuzhou City	99.99	158.67	1	1			61.92	13547.7	454.865	644	3	2304	8094.67	158.67	100987	644	3	99.99		13547.7	454.865	2304	8.99896	1	5.06683	61.92	11.5228	6.4677	1.09861	6.12	9.51397	7.7424
2020	48	福州市	Fuzhou City	100	151.77	1	1	104823	121015	56.07	11435.1	437.185	1207	3	6352	104823	151.77	121015	1207	3	100		11435.1	437.185	6352	11.56	1	5.02237	56.07	11.7037	7.09589	1.09861	6.08036	9.34445	8.75652
2009	48	福州市	Fuzhou City	100	79.73	0	0	2226	40820.9	48.15	3215.02	416.48	409	2	1942	2226	79.73	40820.9	409	2	100		3215.02	416.48	1942	7.70796	0	4.37865	48.15	10.6169	6.01372	0.693147	6.03184	8.07559	7.57147
2014	48	福州市	Fuzhou City	96	96.6	0	0	12000	76591.6	46.45	8516.94	475.33	510	2	2264	12000	96.6	76591.6	510	2	96		8516.94	475.33	2264	9.39266	0	4.57058	46.45	11.2462	6.23441	0.693147	6.16401	9.04981	7.72489
2007	48	福州市	Fuzhou City	100	72	0	0	2400	31327.7	43.17	2270.22	369.876	350	1	2218	2400	72	31327.7	350	1	100		2270.22	369.876	2218	7.78322	0	4.27667	43.17	10.3523	5.85793	0	5.91317	7.72763	7.70436
2019	48	福州市	Fuzhou City	100	173.55	1	1		132282	53.61	13376.9	482.054	1039	3	4131	56558	173.55	132282	1039	3	100		13376.9	482.054	4131	10.943	1	5.15647	53.61	11.7927	6.94601	1.09861	6.17806	9.50128	8.32628
2012	48	福州市	Fuzhou City	98.23	88.57	0	0		64371.9	45.84	6267.88	466.02	455	2	2155	2746.5	88.57	64371.9	455	2	98.23		6267.88	466.02	2155	7.91808	0	4.48379	45.84	11.0724	6.1203	0.693147	6.14423	8.74319	7.67555
2016	48	福州市	Fuzhou City	99	107.16	0	0		90213.1	50.26	12080.5	464.827	608	2	2390	7896.33	107.16	90213.1	608	2	99		12080.5	464.827	2390	8.97415	0	4.67432	50.26	11.4099	6.41017	0.693147	6.14167	9.39935	7.77905
2015	48	福州市	Fuzhou City	100	105.9	0	0	7698	82818.6	48.66	10701.3	473.15	457	2	2322	7698	105.9	82818.6	457	2	100		10701.3	473.15	2322	8.94872	0	4.66249	48.66	11.3244	6.12468	0.693147	6.15941	9.27812	7.75018
2010	48	福州市	Fuzhou City	100	76.02	0	0	2326	48357.5	46.06	4062.87	436.1	420	2	1967	2326	76.02	48357.5	420	2	100		4062.87	436.1	1967	7.7519	0	4.331	46.06	10.7864	6.04026	0.693147	6.07787	8.30964	7.58427
2018	48	福州市	Fuzhou City	100	164.67	1	1	8293	111761	52.91	13154.4	449.652	860	3	3964	8293	164.67	111761	860	3	100		13154.4	449.652	3964	9.02317	1	5.10394	52.91	11.6241	6.75693	1.09861	6.10847	9.48451	8.28501
2006	48	福州市	Fuzhou City			0	0	26536	26721.9	42.73	1767.36	347.322	277		2122	26536	63.1	26721.9	277	0	100		1767.36	347.322	2122	10.1863	0	4.14472	42.73	10.1932	5.62402		5.85025	7.47724	7.66011
2011	48	福州市	Fuzhou City	99.94	80.25	0	0	3200	57535.9	45.5	5594.41	450.68	429	2	2097	3200	80.25	57535.9	429	2	99.94		5594.41	450.68	2097	8.07091	0	4.38515	45.5	10.9602	6.06146	0.693147	6.11076	8.62952	7.64826
2013	48	福州市	Fuzhou City	98.97	91.67	0	0	2293	71372.9	45.8	8144.05	413.89	476	2	2206	2293	91.67	71372.9	476	2	98.97		8144.05	413.89	2206	7.73762	0	4.5182	45.8	11.1757	6.16542	0.693147	6.0256	9.00504	7.69894
2011	50	三明市	Sanming City	97.13	12.18	0	0		44323.9	33.47	4420.42	84.55	44	1	1054	174.333	12.18	44323.9	44	1	97.13		4420.42	84.55	1054	5.16097	0	2.4998	33.47	10.6993	3.78419	0	4.43734	8.39399	6.96035
2013	50	三明市	Sanming City	97.85	12.34	0	0	3347	53055.2	32.13	6727.55	179.07	46	1	1035	3347	12.34	53055.2	46	1	97.85		6727.55	179.07	1035	8.11582	0	2.51285	32.13	10.8791	3.82864	0	5.18778	8.81397	6.94216
2016	50	三明市	Sanming City	98.6	10.27	0	0		64836.9	35.09	8843.28	86.4842	76	2	1010	433.333	10.27	64836.9	76	2	98.6		8843.28	86.4842	1010	6.07151	0	2.32923	35.09	11.0796	4.33073	0.693147	4.45996	9.08741	6.91771
2017	50	三明市	Sanming City	99.04	11.54	1	0			42.67	10103	88.0348	94	3	1010	366.667	11.54	73140.2	94	3	99.04		10103	88.0348	1010	5.90445	0	2.44582	42.67	11.2001	4.54329	1.09861	4.47773	9.22059	6.91771
2014	50	三明市	Sanming City	98.09	11.48	0	0	80	57084.7	32.41	7002.67	85.56	47	1	1021	80	11.48	57084.7	47	1	98.09		7002.67	85.56	1021	4.38203	0	2.44061	32.41	10.9523	3.85015	0	4.44922	8.85405	6.92854
2007	50	三明市	Sanming City	93.85	10.08	0	0	504	20248.2	34.93	1695.78	57.6364	30	1	1132	504	10.08	20248.2	30	1	93.85		1695.78	57.6364	1132	6.22258	0	2.31055	34.93	9.91582	3.4012	0	4.05415	7.4359	7.03174
2015	50	三明市	Sanming City	98.52	11.28	0	0	500	60293.1	34.2	8470.8	86.77	50	2	1011	500	11.28	60293.1	50	2	98.52		8470.8	86.77	1011	6.21461	0	2.42303	34.2	11.007	3.91202	0.693147	4.46326	9.04438	6.91869
2006	50	三明市	Sanming City	93.11	7.8	0	0	109	16884.1	35.78	1259.17	52.3377	30	1	1286	109	7.8	16884.1	30	1	93.11		1259.17	52.3377	1286	4.69135	0	2.05412	35.78	9.73413	3.4012	0	3.95772	7.13821	7.15929
2018	50	三明市	Sanming City	100	10.56	1	0	300	81443.5	35.77	10280.2	87.7292	65	3	1096	300	10.56	81443.5	65	3	100		10280.2	87.7292	1096	5.70378	0	2.35707	35.77	11.3077	4.17439	1.09861	4.47426	9.23798	6.99942
2019	50	三明市	Sanming City	100	10.72	1	0	2950	90034.6	34.42	10954.2	114.08	124	3	1126	2950	10.72	90034.6	124	3	100		10954.2	114.08	1126	7.98956	0	2.37211	34.42	11.4079	4.82028	1.09861	4.7369	9.30148	7.02643
2012	50	三明市	Sanming City	97.77	12.29	0	0	180	48843.4	33.3	5588.02	82.92	46	1	1051	180	12.29	48843.4	46	1	97.77		5588.02	82.92	1051	5.19296	0	2.50879	33.3	10.7964	3.82864	0	4.41788	8.62838	6.9575
2010	50	三明市	Sanming City	96.19	12.11	0	0		35753.4	33.5	3556.98	63.4	38	1	1043	168.667	12.11	35753.4	38	1	96.19		3556.98	63.4	1043	5.12792	0	2.49403	33.5	10.4844	3.63759	0	4.14946	8.17667	6.94986
2020	50	三明市	Sanming City	100	10.92	1	0		108304	36.49	13431.4	182.229	109	3	1147	5600	10.92	108304	109	3	100		13431.4	182.229	1147	8.63052	0	2.3906	36.49	11.5927	4.69135	1.09861	5.20526	9.50535	7.0449
2008	50	三明市	Sanming City	93.96	9.33	0	0	343	24687.1	31.39	1962.54	58.0714	30	1	1134	343	9.33	24687.1	30	1	93.96		1962.54	58.0714	1134	5.83773	0	2.23324	31.39	10.114	3.4012	0	4.06167	7.582	7.03351
2009	50	三明市	Sanming City	95.01	10.48	0	0	163	29522.8	36.06	2772.32	57.44	34	1	996	163	10.48	29522.8	34	1	95.01		2772.32	57.44	996	5.09375	0	2.34947	36.06	10.2929	3.52636	0	4.05074	7.92744	6.90375
2016	51	泉州市	Quanzhou City	98.68	43.6	0	0	1600	91049.7	38.54	8187.19	173.552	178	1	2494	1600	43.6	91049.7	178	1	98.68		8187.19	173.552	2494	7.37776	0	3.77506	38.54	11.4192	5.18178	0	5.15648	9.01033	7.82164
2012	51	泉州市	Quanzhou City	99.02	37.39	0	0	3953	68183.7	34.39	5142	169.65	169	2	2172	3953	37.39	68183.7	169	2	99.02		5142	169.65	2172	8.28223	0	3.6214	34.39	11.13	5.1299	0.693147	5.13374	8.5452	7.6834
2020	51	泉州市	Quanzhou City	100	47.14	1	0	1859	115768	40.6	8135.8	198.481	199	1	2534	1859	47.14	115768	199	1	100		8135.8	198.481	2534	7.52779	0	3.85312	40.6	11.6593	5.29331	0	5.2907	9.00403	7.83755
2009	51	泉州市	Quanzhou City	100	25.8	0	0	459	45083.4	38.25	2745.15	156.59	199	1	1499	459	25.8	45083.4	199	1	100		2745.15	156.59	1499	6.12905	0	3.25038	38.25	10.7163	5.29331	0	5.05363	7.91759	7.31255
2007	51	泉州市	Quanzhou City	100	23.9	0	0	600	33868.2	36.24	1986.44	131.519	191	1	1488	600	23.9	33868.2	191	1	100		1986.44	131.519	1488	6.39693	0	3.17388	36.24	10.4302	5.25227	0	4.87915	7.5941	7.30519
2013	51	泉州市	Quanzhou City	99.21	44.15	0	0	517	74172	34.88	6001.63	335.37	173		2267	517	44.15	74172	173	2	99.21		6001.63	335.37	2267	6.24804	0	3.78759	34.88	11.2141	5.15329	0.693147	5.81523	8.69979	7.72621
2010	51	泉州市	Quanzhou City	100	35.33	0	0	933	52022.9	36.13	3351.13	165.96	199	1	1514	933	35.33	52022.9	199	1	100		3351.13	165.96	1514	6.8384	0	3.56473	36.13	10.8594	5.29331	0	5.11175	8.11705	7.32251
2019	51	泉州市	Quanzhou City	100	53.55	1	0		130710	38.93	8649.74	203.64	195	1	2534	1906	53.55	130710	195	1	100		8649.74	203.64	2534	7.55276	0	3.98062	38.93	11.7807	5.273	0	5.31635	9.06528	7.83755
2018	51	泉州市	Quanzhou City	100	48.9	1	0		112159	39.93	8375.95	168.391	195	1	2532	1953	48.9	112159	195	1	100		8375.95	168.391	2532	7.57712	0	3.88978	39.93	11.6277	5.273	0	5.12629	9.03312	7.83676
2015	51	泉州市	Quanzhou City	98.68	50.72	0	0		84956.9	37.14	7473.03	171.75	177	1	2410	1027	50.72	84956.9	177	1	98.68		7473.03	171.75	2410	6.9344	0	3.92632	37.14	11.3499	5.17615	0	5.14604	8.91906	7.78738
2006	51	泉州市	Quanzhou City	100	24	0	0		28352.6	36.23	1562.88	118.935	181	1	1544	670.5	24	28352.6	181	1	100		1562.88	118.935	1544	6.50802	0	3.17805	36.23	10.2525	5.1985	0	4.77858	7.35429	7.34213
2017	51	泉州市	Quanzhou City	98.69	47.52	1	0	2000		43.04	8595.8	171.133	190	1	2523	2000	47.52	101604	190	1	98.69		8595.8	171.133	2523	7.6009	0	3.86115	43.04	11.5288	5.24702	0	5.14244	9.05903	7.8332
2011	51	泉州市	Quanzhou City	100	35.5	0	0	4162	61941.8	34.11	4307.33	171.31	169	2	2079	4162	35.5	61941.8	169	2	100		4307.33	171.31	2079	8.33375	0	3.56953	34.11	11.034	5.1299	0.693147	5.14347	8.36807	7.63964
2014	51	泉州市	Quanzhou City	98.4	45.48	0	0	454	80052.5	35.02	6656.28	170.62	177	2	2361	454	45.48	80052.5	177	2	98.4		6656.28	170.62	2361	6.1181	0	3.81727	35.02	11.2904	5.17615	0.693147	5.13944	8.80332	7.76684
2008	51	泉州市	Quanzhou City	100	25.2	0	0		39916.9	36.2	2380.8	145.964	193	1	1490	529.5	25.2	39916.9	193	1	100		2380.8	145.964	1490	6.27193	0	3.22684	36.2	10.5945	5.26269	0	4.98336	7.77519	7.30653
2012	52	漳州市	Zhangzhou City	98.96	15.2	0	0	12300	41819.6	36.16	4596.35	129.44	65	1	4619	12300	15.2	41819.6	65	1	98.96		4596.35	129.44	4619	9.41736	0	2.7213	36.16	10.6411	4.17439	0	4.86322	8.43302	8.43793
2010	52	漳州市	Zhangzhou City	99.34	13.6	0	0	11081	30034.2	36.62	3096.75	125.94	60	1	4478	11081	13.6	30034.2	60	1	99.34		3096.75	125.94	4478	9.31299	0	2.61007	36.62	10.3101	4.09434	0	4.8358	8.03811	8.40693
2019	52	漳州市	Zhangzhou City	100	57.65	1	0	1275	90842.9	41.03	8437.57	173.935	545	2	5792	1275	57.65	90842.9	545	2	100		8437.57	173.935	5792	7.1507	0	4.05439	41.03	11.4169	6.30079	0.693147	5.15868	9.04045	8.66423
2014	52	漳州市	Zhangzhou City	99.21	20.2	0	0		50389.3	36.24	5518.78	139.73	72	2	5029	3372	20.2	50389.3	72	2	99.21		5518.78	139.73	5029	8.12326	0	3.00568	36.24	10.8275	4.27667	0.693147	4.93971	8.61591	8.52298
2008	52	漳州市	Zhangzhou City	98.56	13	0	0		21387.8	34.18	1969.22	110.557	56	1	4450	9862	13	21387.8	56	1	98.56		1969.22	110.557	4450	9.19645	0	2.56495	34.18	9.97058	4.02535	0	4.70553	7.58539	8.40066
2013	52	漳州市	Zhangzhou City	99.06	17.67	0	0	4484	45679.8	35.72	5357.59	272.02	68	2	4750	4484	17.67	45679.8	68	2	99.06		5357.59	272.02	4750	8.40827	0	2.87187	35.72	10.7294	4.21951	0.693147	5.60588	8.58627	8.4659
2015	52	漳州市	Zhangzhou City	99.69	22.17	0	0		55118.2	38.06	7086.84	142.44	78	2	5289	2260	22.17	55118.2	78	2	99.69		7086.84	142.44	5289	7.72312	0	3.09874	38.06	10.9172	4.35671	0.693147	4.95892	8.86599	8.57338
2017	52	漳州市	Zhangzhou City	99.7	47	1	0	36		52.78	8350.01	139.743	386	1	5584	36	47	68646.4	386	1	99.7		8350.01	139.743	5584	3.58352	0	3.85015	52.78	11.1367	5.95584	0	4.9398	9.03002	8.62766
2006	52	漳州市	Zhangzhou City	87.05	9.7	0	0		15614.2	34.13	1079.61	84.5842	60	1	3840	8643	9.7	15614.2	60	1	87.05		1079.61	84.5842	3840	9.06451	0	2.27213	34.13	9.65594	4.09434	0	4.43775	6.98435	8.25323
2020	52	漳州市	Zhangzhou City	100	62.58	1	0	6945	89005	43.77	8814.28	177.729	552	2	6127	6945	62.58	89005	552	2	100		8814.28	177.729	6127	8.84578	0	4.13645	43.77	11.3964	6.31355	0.693147	5.18026	9.08413	8.72046
2018	52	漳州市	Zhangzhou City	100	52.4	1	0		75770.3	41.08	8250.5	138.394	544	1	5921	655.5	52.4	75770.3	544	1	100		8250.5	138.394	5921	6.4854	0	3.95891	41.08	11.2355	6.29895	0	4.9301	9.01803	8.68626
2007	52	漳州市	Zhangzhou City	98.35	13.73	0	0		18458.4	35.02	1474.79	97.1065	57	1	4449	9252.5	13.73	18458.4	57	1	98.35		1474.79	97.1065	4449	9.13265	0	2.61958	35.02	9.82328	4.04305	0	4.57581	7.29627	8.40043
2009	52	漳州市	Zhangzhou City	99.02	13.12	0	0		24970	37.3	2559.09	120.32	60	1	4453	10471.5	13.12	24970	60	1	99.02		2559.09	120.32	4453	9.25641	0	2.57414	37.3	10.1254	4.09434	0	4.79016	7.84741	8.40133
2016	52	漳州市	Zhangzhou City	99.7	26.98	0	0		61522.6	39.95	7266.66	141.483	77	1	5408	1148	26.98	61522.6	77	1	99.7		7266.66	141.483	5408	7.04578	0	3.2951	39.95	11.0272	4.3438	0	4.95218	8.89105	8.59563
2011	52	漳州市	Zhangzhou City	99.79	14.31	0	0		36899	36.12	3806.94	125.71	64	1	4524	11690.5	14.31	36899	64	1	99.79		3806.94	125.71	4524	9.36653	0	2.66096	36.12	10.5159	4.15888	0	4.83398	8.24458	8.41715
2009	53	宁德市	Ningde City			0	0	650	18225.4	41.37	2063.79	22.35	22		2093	650	10.86	18225.4	22	1	81.09		2063.79	22.35	2093	6.47697	0	2.38509	41.37	9.81057	3.09104	0	3.10683	7.6323	7.64635
2012	53	宁德市	Ningde City	84	6.09	0	0	2000	31484.8	33.48	4153.8	25.65	29	1	2255	2000	6.09	31484.8	29	1	84		4153.8	25.65	2255	7.6009	0	1.80665	33.48	10.3573	3.3673	0	3.24454	8.33178	7.72091
2019	53	宁德市	Ningde City	100	20.41	1	0		68876.4	35.99	9534.81	38.9549	93	1	3074	7337.5	20.41	68876.4	93	1	100		9534.81	38.9549	3074	8.90075	0	3.01602	35.99	11.1401	4.5326	0	3.66241	9.1627	8.03073
2020	53	宁德市	Ningde City	100	21.18	1	0	8100	83541	37.17	11335.5	49.9524	89	1	3405	8100	21.18	83541	89	1	100		11335.5	49.9524	3405	8.99962	0	3.05306	37.17	11.3331	4.48864	0	3.91107	9.3357	8.133
2008	53	宁德市	Ningde City			0	0	101	16197.7	39.76	1635.74	19.5117	22		2065	101	12.45	16197.7	22	1	80.12		1635.74	19.5117	2065	4.61512	0	2.52172	39.76	9.69262	3.09104	0	2.97101	7.39985	7.63288
2015	53	宁德市	Ningde City	96.47	13.67	0	0		42627.5	31.89	7107.83	29.53	34	1	2379	4287.5	13.67	42627.5	34	1	96.47		7107.83	29.53	2379	8.36346	0	2.6152	31.89	10.6602	3.52636	0	3.38541	8.86895	7.77444
2018	53	宁德市	Ningde City	100	18.11	1	0		54881.2	34.94	8447.44	31.745	45	1	2625	6575	18.11	54881.2	45	1	100		8447.44	31.745	2625	8.79103	0	2.89646	34.94	10.9129	3.80666	0	3.45774	9.04162	7.87284
2010	53	宁德市	Ningde City			0	0	24000	21764.1	38.56	2551.97	23.8	22		2191	24000	9.27	21764.1	22	1	82.06		2551.97	23.8	2191	10.0858	0	2.22678	38.56	9.98802	3.09104	0	3.16969	7.84462	7.69211
2007	53	宁德市	Ningde City			0	0	90	13843.8	41.67	1301.84	13.1915	22		2047	90	14.04	13843.8	22	1	79.15		1301.84	13.1915	2047	4.49981	0	2.64191	41.67	9.53559	3.09104	0	2.57957	7.17153	7.62413
2017	53	宁德市	Ningde City	97	13	1	0			38.92	8463.83	31.9259	39	1	2541	5812.5	13	50496.2	39	1	97		8463.83	31.9259	2541	8.66777	0	2.56495	38.92	10.8297	3.66356	0	3.46342	9.04356	7.84031
2011	53	宁德市	Ningde City	83.03	7.68	0	0	5610	27356.4	35.02	3355.09	24.73	22	1	2208	5610	7.68	27356.4	22	1	83.03		3355.09	24.73	2208	8.63231	0	2.03862	35.02	10.2167	3.09104	0	3.20802	8.11823	7.69984
2006	53	宁德市	Ningde City			0	0	1080	11703.7	40.73	1002.42	12.2737	22		1693	1080	15.63	11703.7	22	1	78.18		1002.42	12.2737	1693	6.98472	0	2.74919	40.73	9.36766	3.09104	0	2.50746	6.91017	7.43426
2014	53	宁德市	Ningde City	94	11.64	0	0		39071.4	31.41	5675.84	28.11	34	1	2353	3525	11.64	39071.4	34	1	94		5675.84	28.11	2353	8.16764	0	2.45445	31.41	10.5732	3.52636	0	3.33613	8.64397	7.76345
2013	53	宁德市	Ningde City	91.01	8.77	0	0		35677.4	31.28	5355.82	235.41	55	1	2329	2762.5	8.77	35677.4	55	1	91.01		5355.82	235.41	2329	7.92389	0	2.17134	31.28	10.4823	4.00733	0	5.46133	8.58594	7.75319
2016	53	宁德市	Ningde City	96.49	14.68	0	0		46111.2	32.68	7582.97	29.8629	39	1	2391	5050	14.68	46111.2	39	1	96.49		7582.97	29.8629	2391	8.52714	0	2.68649	32.68	10.7388	3.66356	0	3.39662	8.93366	7.77947
2017	54	南昌市	Nanchang City	100	110.11	1	1			48.25	12440.4	1163.74	1821	1	7731	3460.25	110.11	91208.8	1821	1	100		12440.4	1163.74	7731	8.1491	1	4.70148	48.25	11.4209	7.50714	0	7.0594	9.4287	8.95299
2016	54	南昌市	Nanchang City	99.99	96.06	0	0		83269.5	42.85	11152.1	1172.07	1261	1	7639	5086.5	96.06	83269.5	1261	1	99.99		11152.1	1172.07	7639	8.53435	0	4.56497	42.85	11.3298	7.13966	0	7.06652	9.31938	8.94102
2019	54	南昌市	Nanchang City	100	125.45	1	1	1254	104403	48.78	15561.7	1180.68	2211	2	6804	1254	125.45	104403	2211	2	100		15561.7	1180.68	6804	7.13409	1	4.83191	48.78	11.556	7.7012	0.693147	7.07385	9.65257	8.82527
2014	54	南昌市	Nanchang City	100	57.63	0	0	8339	70851.1	40.57	9139.58	1070.89	677	1	7564	8339	57.63	70851.1	677	1	100		9139.58	1070.89	7564	9.0287	0	4.05404	40.57	11.1683	6.51767	0	6.97624	9.12037	8.93116
2006	54	南昌市	Nanchang City	100	78	0	0	800	24462.7	39.21	1929.39	1044.7	225	1	10476	800	78	24462.7	225	1	100		1929.39	1044.7	10476	6.68461	0	4.35671	39.21	10.1049	5.4161	0	6.95149	7.56496	9.25684
2020	54	南昌市	Nanchang City	100	124.09	1	1		92697	49.32	13389.4	1098.81	2404	3	7363	674	124.09	92697	2404	3	100		13389.4	1098.81	7363	6.51323	1	4.82101	49.32	11.4371	7.78489	1.09861	7.00198	9.50222	8.90422
2018	54	南昌市	Nanchang City	100	109.62	1	1	1834	99148	45.94	14143.1	1154.93	1592	1	7868	1834	109.62	99148	1592	1	100		14143.1	1154.93	7868	7.51426	1	4.69702	45.94	11.5044	7.37275	0	7.05179	9.55698	8.97056
2011	54	南昌市	Nanchang City	100	74.82	0	0	7000	53245	36.25	5928.07	968.22	270	1	10040	7000	74.82	53245	270	1	100		5928.07	968.22	10040	8.85366	0	4.31508	36.25	10.8827	5.59842	0	6.87546	8.68745	9.21433
2013	54	南昌市	Nanchang City	99.99	65.35	0	0		65399.5	39.82	8221.24	194.1	204	1	7449	4619.5	65.35	65399.5	204	1	99.99		8221.24	194.1	7449	8.43804	0	4.17976	39.82	11.0883	5.31812	0	5.26837	9.01448	8.91583
2009	54	南昌市	Nanchang City	100	72.84	0	0		36947.3	38.59	3654.51	974.99	182	1	9953	344.75	72.84	36947.3	182	1	100		3654.51	974.99	9953	5.84282	0	4.28826	38.59	10.5173	5.20401	0	6.88243	8.20372	9.20563
2010	54	南昌市	Nanchang City	100	74.37	0	0	193	43805	41.25	4619.82	976.09	236	1	9881	193	74.37	43805	236	1	100		4619.82	976.09	9881	5.26269	0	4.30905	41.25	10.6875	5.46383	0	6.88356	8.43811	9.19837
2008	54	南昌市	Nanchang City	100	66.95	0	0		33555.4	38.49	2994.97	905.278	222	1	10000	496.5	66.95	33555.4	222	1	100		2994.97	905.278	10000	6.20758	0	4.20395	38.49	10.4209	5.40268	0	6.80824	8.00469	9.21034
2015	54	南昌市	Nanchang City	100	63.69	0	0		76867.2	41.22	10438.1	1128.73	648	1	7536	6712.75	63.69	76867.2	648	1	100		10438.1	1128.73	7536	8.81176	0	4.15403	41.22	11.2498	6.47389	0	7.02885	9.25322	8.92745
2012	54	南昌市	Nanchang City	100	81.94	0	0	900	59077.1	38.65	6802.64	1002.64	300	1	10179	900	81.94	59077.1	300	1	100		6802.64	1002.64	10179	6.80239	0	4.40599	38.65	10.9866	5.70378	0	6.91039	8.82507	9.22808
2007	54	南昌市	Nanchang City	100	75	0	0		28289.5	39.49	2378.53	979.233	241	1	10095	648.25	75	28289.5	241	1	100		2378.53	979.233	10095	6.47428	0	4.31749	39.49	10.2502	5.4848	0	6.88677	7.77424	9.21979
2015	55	吉安市	Ji'an City	100	16.65	0	0		25049.4	34.16	6781.13	35.34	33	1	1898	1017	16.65	25049.4	33	1	100		6781.13	35.34	1898	6.92461	0	2.81241	34.16	10.1286	3.49651	0	3.56502	8.8219	7.54856
2014	55	吉安市	Ji'an City	100	16.24	0	0		23582.9	32.51	5860.89	36.07	33	1	1867	534	16.24	23582.9	33	1	100		5860.89	36.07	1867	6.2804	0	2.78748	32.51	10.0683	3.49651	0	3.58546	8.67606	7.53209
2016	55	吉安市	Ji'an City	100	16.65	0	0	1500	27315.4	35.53	7160.77	70.943	33	1	1993	1500	16.65	27315.4	33	1	100		7160.77	70.943	1993	7.31322	0	2.81241	35.53	10.2152	3.49651	0	4.26188	8.87637	7.5974
2007	55	吉安市	Ji'an City	100	11	0	0		8463.38	33.4	1546.41	39.3813	29	1	1433	824.167	11	8463.38	29	1	100		1546.41	39.3813	1433	6.71437	0	2.3979	33.4	9.0435	3.3673	0	3.67329	7.34369	7.26753
2006	55	吉安市	Ji'an City	68.17	8.1	0	0	90	7468.64	35.93	1244.54	35.3135	29	1	1414	90	8.1	7468.64	29	1	68.17		1244.54	35.3135	1414	4.49981	0	2.09186	35.93	8.91847	3.3673	0	3.56426	7.12652	7.25418
2020	55	吉安市	Ji'an City	100	19.6	1	0	3400	48307	44.88	12430.7	99.9441	78	1	2341	3400	19.6	48307	78	1	100		12430.7	99.9441	2341	8.13153	0	2.97553	44.88	10.7853	4.35671	0	4.60461	9.42793	7.75833
2009	55	吉安市	Ji'an City	100	11.3	0	0		11942.5	29.29	2618.42	38.12	32	1	1462	2292.5	11.3	11942.5	32	1	100		2618.42	38.12	1462	7.7374	0	2.4248	29.29	9.38786	3.46574	0	3.64074	7.87033	7.28756
2017	55	吉安市	Ji'an City	100	18.25	1	0	4200		48.27	8082.38	63.2015	33	1	2040	4200	18.25	29819.4	33	1	100		8082.38	63.2015	2040	8.34284	0	2.90416	48.27	10.3029	3.49651	0	4.14633	8.99744	7.62071
2010	55	吉安市	Ji'an City	100	11.66	0	0		14554.9	29.67	3198.9	36.68	32	1	1458	3026.67	11.66	14554.9	32	1	100		3198.9	36.68	1458	8.01522	0	2.45616	29.67	9.58568	3.46574	0	3.60223	8.07056	7.28482
2012	55	吉安市	Ji'an City	100	12.04	0	0	4495	19906.3	30.33	4885.15	34.84	33	1	1604	4495	12.04	19906.3	33	1	100		4885.15	34.84	1604	8.41072	0	2.48823	30.33	9.89879	3.49651	0	3.55077	8.49396	7.38026
2008	55	吉安市	Ji'an City	100	11	0	0		10407.1	30.03	2065.33	39.5878	29	1	1329	1558.33	11	10407.1	29	1	100		2065.33	39.5878	1329	7.35137	0	2.3979	30.03	9.25024	3.3673	0	3.67852	7.63305	7.19218
2011	55	吉安市	Ji'an City	100		0	0		17525.2	28.36	3931.79	36.63			1467	3760.83	11.85	17525.2	32.5	1	100		3931.79	36.63	1467	8.2324	0	2.47233	28.36	9.7714	3.48124	0	3.60087	8.27685	7.29098
2018	55	吉安市	Ji'an City	100	18.37	1	0		32323.4	42.71	8989.31	62.9665	35	1	2100	48112.5	18.37	32323.4	35	1	100		8989.31	62.9665	2100	10.7813	0	2.91072	42.71	10.3835	3.55535	0	4.1426	9.10379	7.64969
2019	55	吉安市	Ji'an City	100	19.6	1	0	92025	38611.1	44.4	10051.2	78.5019	52	2	2161	92025	19.6	38611.1	52	2	100		10051.2	78.5019	2161	11.4298	0	2.97553	44.4	10.5613	3.95124	0.693147	4.36312	9.21545	7.67833
2013	55	吉安市	Ji'an City	100	16.24	0	0	51	22076.2	31.67	5603.82	185.8	33	1	1763	51	16.24	22076.2	33	1	100		5603.82	185.8	1763	3.93183	0	2.78748	31.67	10.0023	3.49651	0	5.22467	8.6312	7.47477
2017	56	宜春市	Yichun City	100	20.49	1	1	1989		51.24	7891.15	70.3156	102	1	6689	1989	20.49	32823.8	102	1	100		7891.15	70.3156	6689	7.59539	1	3.01994	51.24	10.3989	4.62497	0	4.25299	8.9735	8.80822
2020	56	宜春市	Yichun City	100	30.03	1	1		55452	47.63	13013.9	111.956	274	2	6348	72470	30.03	55452	274	2	100		13013.9	111.956	6348	11.1909	1	3.4022	47.63	10.9233	5.61313	0.693147	4.71811	9.47377	8.7559
2009	56	宜春市	Yichun City	100	8.5	0	0		12733.5	26.2	2519.04	55.97	46	1	3857	40	8.5	12733.5	46	1	100		2519.04	55.97	3857	3.68888	0	2.14007	26.2	9.45199	3.82864	0	4.02482	7.83163	8.25765
2006	56	宜春市	Yichun City	100	8.4	0	0	22	8224.3	30.33	1102.74	45.0885	39	1	3720	22	8.4	8224.3	39	1	100		1102.74	45.0885	3720	3.09104	0	2.12823	30.33	9.01485	3.66356	0	3.80863	7.00555	8.22148
2010	56	宜春市	Yichun City	100	8.89	0	0	46	15593.4	24.47	3075.81	60.39	46	1	4986	46	8.89	15593.4	46	1	100		3075.81	60.39	4986	3.82864	0	2.18493	24.47	9.6546	3.82864	0	4.10082	8.03132	8.51439
2019	56	宜春市	Yichun City	100	30.15	1	1	39280	44503.3	46.67	10276.8	91.3526	272	1	6261	39280	30.15	44503.3	272	1	100		10276.8	91.3526	6261	10.5785	1	3.40618	46.67	10.7033	5.6058	0	4.51473	9.23764	8.7421
2007	56	宜春市	Yichun City	100	8.43	0	0		9439.17	27.52	1442.14	45.2986	43	1	3664	28	8.43	9439.17	43	1	100		1442.14	45.2986	3664	3.33221	0	2.1318	27.52	9.15262	3.7612	0	3.81327	7.27388	8.20631
2011	56	宜春市	Yichun City	100		0	0	215	19015.4	23.67	3796.37	61.49			5722	215	12.405	19015.4	52.5	1	100		3796.37	61.49	5722	5.37064	0	2.5181	23.67	9.853	3.96081	0	4.11888	8.2418	8.65207
2008	56	宜春市	Yichun City	100	8.46	0	0		11305.8	26.28	1922.63	49.0211	46	1	3720	34	8.46	11305.8	46	1	100		1922.63	49.0211	3720	3.52636	0	2.13535	26.28	9.33307	3.82864	0	3.89225	7.56145	8.22148
2013	56	宜春市	Yichun City	100	16.16	0	0		23993.6	29.38	5273.62	229.05	70	1	6290	249	16.16	23993.6	70	1	100		5273.62	229.05	6290	5.51745	0	2.78254	29.38	10.0855	4.2485	0	5.43394	8.57047	8.74672
2014	56	宜春市	Yichun City	100	16.45	0	0		25570.7	31.14	5821.25	75.05	75	1	6403	266	16.45	25570.7	75	1	100		5821.25	75.05	6403	5.5835	0	2.80033	31.14	10.1492	4.31749	0	4.31815	8.66927	8.76452
2012	56	宜春市	Yichun City	100	15.92	0	0		21769.3	27.47	4698.24	61.96	59	1	6119	232	15.92	21769.3	59	1	100		4698.24	61.96	6119	5.44674	0	2.76758	27.47	9.98826	4.07754	0	4.12649	8.45494	8.71915
2016	56	宜春市	Yichun City	100	19.71	0	0	300	29600.5	39.43	7223.39	72	83	1	6523	300	19.71	29600.5	83	1	100		7223.39	72	6523	5.70378	0	2.98113	39.43	10.2956	4.41884	0	4.27667	8.88508	8.78309
2018	56	宜春市	Yichun City	100	24.46	1	1	6090	36047.2	42.83	8651.15	70.199	156	1	6087	6090	24.46	36047.2	156	1	100		8651.15	70.199	6087	8.7144	1	3.19704	42.83	10.4926	5.04986	0	4.25133	9.06545	8.71391
2015	56	宜春市	Yichun City	100	16.75	0	0		27153.2	33.71	6759.04	74.6	80	1	6517	283	16.75	27153.2	80	1	100		6759.04	74.6	6517	5.64545	0	2.8184	33.71	10.2093	4.38203	0	4.31214	8.81864	8.78217
2015	57	抚州市	Fuzhou City	100		0	0	12450	27678.3	33.84	7370.65	75.43			6648	12450	20.85	27678.3	70	1	100		7370.65	75.43	6648	9.42948	0	3.03735	33.84	10.2284	4.2485	0	4.3232	8.90526	8.80207
2010	57	抚州市	Fuzhou City	100	17.79	0	0		15595.9	31.06	3451.96	113.71	15	1	6231	2210.6	17.79	15595.9	15	1	100		3451.96	113.71	6231	7.70102	0	2.87864	31.06	9.65476	2.70805	0	4.73365	8.1467	8.73729
2007	57	抚州市	Fuzhou City	48.78	6	0	0	2234	9553.95	31.5	1547.2	83.6224	23	1	5365	2234	6	9553.95	23	1	48.78		1547.2	83.6224	5365	7.71155	0	1.79176	31.5	9.16471	3.13549	0	4.42631	7.3442	8.58765
2020	57	抚州市	Fuzhou City	100	35.45	1	0	9972	43305	48.44	13811.6	94.221	396	3	5962	9972	35.45	43305	396	3	100		13811.6	94.221	5962	9.20754	0	3.56812	48.44	10.676	5.98141	1.09861	4.54564	9.53326	8.69316
2011	57	抚州市	Fuzhou City	100		0	0		18022	28.28	4336.55	115.83			6014	2240.4	18.145	18022	35.5	1	100		4336.55	115.83	6014	7.71441	0	2.89839	28.28	9.79935	3.56953	0	4.75212	8.37483	8.70185
2006	57	抚州市	Fuzhou City			0	0	3852	8170.32	31.88	1117.82	82.8756	23		5137	3852	3.8	8170.32	23	1	27.95		1117.82	82.8756	5137	8.25635	0	1.335	31.88	9.00826	3.13549	0	4.41734	7.01914	8.54423
2009	57	抚州市	Fuzhou City	100	12.77	0	0		12599.8	31	2634.45	99.85	37	1	5904	2180.8	12.77	12599.8	37	1	100		2634.45	99.85	5904	7.68745	0	2.5471	31	9.44144	3.61092	0	4.60367	7.87643	8.68338
2019	57	抚州市	Fuzhou City	100	30.63	1	0	12763	34896.1	47.77	10967	41.2199	383	3	6095	12763	30.63	34896.1	383	3	100		10967	41.2199	6095	9.45431	0	3.42198	47.77	10.4601	5.94803	1.09861	3.71892	9.30265	8.71522
2013	57	抚州市	Fuzhou City	100	19.16	0	0	2300	22417.6	30.63	5425.89	185.65	57	1	6247	2300	19.16	22417.6	57	1	100		5425.89	185.65	6247	7.74066	0	2.95282	30.63	10.0176	4.04305	0	5.22386	8.59894	8.73986
2014	57	抚州市	Fuzhou City	100	19.31	0	0	2273	24252	31.65	5983.36	67.13	64	1	6393	2273	19.31	24252	64	1	100		5983.36	67.13	6393	7.72886	0	2.96062	31.65	10.0962	4.15888	0	4.20663	8.69674	8.76296
2017	57	抚州市	Fuzhou City	100	30.18	1	0	9370		41.95	8242.77	73.1891	105	2	6222	9370	30.18	31098.7	105	2	100		8242.77	73.1891	6222	9.14527	0	3.40718	41.95	10.3449	4.65396	0.693147	4.29305	9.01709	8.73585
2018	57	抚州市	Fuzhou City	100	26.95	1	0	27554	32000.1	44.64	9343.75	68.2645	179	3	6059	27554	26.95	32000.1	179	3	100		9343.75	68.2645	6059	10.2239	0	3.29398	44.64	10.3735	5.18739	1.09861	4.22339	9.14246	8.7093
2008	57	抚州市	Fuzhou City	69.61	8.2	0	0	2151	11194.3	29.83	2082.66	88.7605	33	1	5793	2151	8.2	11194.3	33	1	69.61		2082.66	88.7605	5793	7.67369	0	2.10413	29.83	9.32316	3.49651	0	4.48594	7.6414	8.66441
2016	57	抚州市	Fuzhou City	100	22.39	0	0	7600	30197.2	34.9	7788.92	72.5875	76	1	7191	7600	22.39	30197.2	76	1	100		7788.92	72.5875	7191	8.9359	0	3.10861	34.9	10.3155	4.33073	0	4.28479	8.96046	8.88059
2012	57	抚州市	Fuzhou City	100	18.5	0	0		19747.2	28.74	4839.86	58.63	56	1	6277	2270.2	18.5	19747.2	56	1	100		4839.86	58.63	6277	7.72762	0	2.91777	28.74	9.89077	4.02535	0	4.07125	8.48464	8.74465
2010	58	上饶市	Shangrao City	100	12.4	0	0		12170.3	32.18	2589.1	27.52	32	1	5977	1393	12.4	12170.3	32	1	100		2589.1	27.52	5977	7.23921	0	2.5177	32.18	9.40675	3.46574	0	3.31491	7.85907	8.69567
2015	58	上饶市	Shangrao City	99.32	27.57	0	0		21317.2	37.84	5900.63	33.79	77	1	7649	9609.6	27.57	21317.2	77	1	99.32		5900.63	33.79	7649	9.17052	0	3.31673	37.84	9.96727	4.3438	0	3.52016	8.68281	8.94233
2008	58	上饶市	Shangrao City	100	11.85	0	0	2050	8771.39	33.48	1656.11	27.0273	24	1	5247	2050	11.85	8771.39	24	1	100		1656.11	27.0273	5247	7.62559	0	2.47233	33.48	9.07925	3.17805	0	3.29685	7.41223	8.56541
2013	58	上饶市	Shangrao City	100	34.49	0	0		18445.6	34.94	4688.75	225.4	40	1	6967	407.5	34.49	18445.6	40	1	100		4688.75	225.4	6967	6.01004	0	3.54067	34.94	9.82258	3.68888	0	5.41788	8.45292	8.84894
2009	58	上饶市	Shangrao City	100	12.35	0	0		10003.2	32.3	2113.16	27.69	28	1	5915	1721.5	12.35	10003.2	28	1	100		2113.16	27.69	5915	7.45095	0	2.51366	32.3	9.21066	3.33221	0	3.32107	7.65594	8.68525
2014	58	上饶市	Shangrao City	100	19.94	0	0	79	20052.2	35.99	4974.85	31.56	43	1	7156	79	19.94	20052.2	43	1	100		4974.85	31.56	7156	4.36945	0	2.99273	35.99	9.9061	3.7612	0	3.45189	8.51215	8.87571
2016	58	上饶市	Shangrao City	100	28.97	0	0		23245.1	40.11	6337.27	37.0437	79	1	7758	19140.2	28.97	23245.1	79	1	100		6337.27	37.0437	7758	9.85955	0	3.36626	40.11	10.0539	4.36945	0	3.6121	8.7542	8.95648
2017	58	上饶市	Shangrao City	100	30.28	1	0			53.24	7029.35	40.2187	89	1	7899	28670.8	30.28	25675	89	1	100		7029.35	40.2187	7899	10.2636	0	3.41049	53.24	10.1533	4.48864	0	3.69433	8.85785	8.97449
2018	58	上饶市	Shangrao City	100	38.5	1	0		28104.9	42.08	7886.82	40.014	135	1	8175	38201.4	38.5	28104.9	135	1	100		7886.82	40.014	8175	10.5506	0	3.65066	42.08	10.2437	4.90527	0	3.68923	8.97295	9.00884
2019	58	上饶市	Shangrao City	100	55.52	1	0	47732	31689.8	50.17	9230.02	48.7952	420	1	8138	47732	55.52	31689.8	420	1	100		9230.02	48.7952	8138	10.7734	0	4.01674	50.17	10.3637	6.04026	0	3.88763	9.13022	9.0043
2006	58	上饶市	Shangrao City			0	0		6537.5	36.11	991.499	23.4924	23		5078	8850	10.85	6537.5	23	1	100		991.499	23.4924	5078	9.08817	0	2.38416	36.11	8.78531	3.13549	0	3.15668	6.89922	8.53267
2007	58	上饶市	Shangrao City			0	0	5450	7500.05	35.09	1351.33	25.2258	23		5212	5450	11.35	7500.05	23	1	100		1351.33	25.2258	5212	8.60337	0	2.42922	35.09	8.92267	3.13549	0	3.22787	7.20885	8.55872
2011	58	上饶市	Shangrao City	100		0	0		14803.8	30.17	3207.16	27.54			6604	1064.5	15.73	14803.8	34.5	1	100		3207.16	27.54	6604	6.97026	0	2.75557	30.17	9.60264	3.54096	0	3.31564	8.07314	8.79543
2020	58	上饶市	Shangrao City	100	41.01	1	0	130	40430	50.53	11552.7	66.3128	613	2	7991	130	41.01	40430	613	2	100		11552.7	66.3128	7991	4.86754	0	3.71382	50.53	10.6073	6.41836	0.693147	4.19438	9.35467	8.98607
2012	58	上饶市	Shangrao City	100	19.06	0	0		16643.3	32.4	4001.83	28.49	37	1	6952	736	19.06	16643.3	37	1	100		4001.83	28.49	6952	6.60123	0	2.94759	32.4	9.71976	3.61092	0	3.34955	8.29451	8.84679
2018	59	淄博市	Zibo City	100	92.7	1	0	59187	116782	45.04	10936.1	244.818	666	3	2588	59187	92.7	116782	666	3	100		10936.1	244.818	2588	10.9885	0	4.52937	45.04	11.6681	6.50129	1.09861	5.50052	9.29983	7.85864
2020	59	淄博市	Zibo City	100	54.3	1	0	6201	78092	47.35	11099.4	260.501	915	2	2586	6201	54.3	78092	915	2	100		11099.4	260.501	2586	8.73247	0	3.99452	47.35	11.2656	6.81892	0.693147	5.56261	9.31465	7.85787
2008	59	淄博市	Zibo City	90.26	43.76	0	0	800	55080.1	31.69	3363	247.425	271	1	2498	800	43.76	55080.1	271	1	90.26		3363	247.425	2498	6.68461	0	3.77872	31.69	10.9165	5.60212	0	5.51111	8.12059	7.82325
2006	59	淄博市	Zibo City	97.25	51.7	0	0		39345.7	30.6	2416.81	193.6	213	1	3440	33690	51.7	39345.7	213	1	97.25		2416.81	193.6	3440	10.425	0	3.94546	30.6	10.5801	5.36129	0	5.26579	7.7902	8.14323
2013	59	淄博市	Zibo City	100	54.85	0	0	3216	89377.9	39.25	7630.94	366.2	425	1	2391	3216	54.85	89377.9	425	1	100		7630.94	366.2	2391	8.07589	0	4.0046	39.25	11.4006	6.05209	0	5.90318	8.93997	7.77947
2019	59	淄博市	Zibo City	100	97.89	1	0	19281	83917	45.99	11514.8	265.583	896	2	2607	19281	97.89	83917	896	2	100		11514.8	265.583	2607	9.86688	0	4.58384	45.99	11.3376	6.79794	0.693147	5.58193	9.35139	7.86595
2015	59	淄博市	Zibo City	100	53.49	0	0		96141.5	42.53	8912.72	239.75	490	2	2471	34345	53.49	96141.5	490	2	100		8912.72	239.75	2471	10.4442	0	3.9795	42.53	11.4736	6.19441	0.693147	5.4796	9.09524	7.81238
2007	59	淄博市	Zibo City	98.12	49.08	0	0	17245	46355.3	31.58	2802.71	199.695	260	1	2487	17245	49.08	46355.3	260	1	98.12		2802.71	199.695	2487	9.75528	0	3.89345	31.58	10.7441	5.56068	0	5.29679	7.93834	7.81883
2011	59	淄博市	Zibo City	100		0	0	136	77400.4	36.22	5974.29	231.42			1912	136	57.925	77400.4	365.5	1	100		5974.29	231.42	1912	4.91265	0	4.05915	36.22	11.2568	5.90127	0	5.44423	8.69522	7.55591
2009	59	淄博市	Zibo City	100	51.15	0	0	395	58026.1	33.6	3843.62	240.64	286	1	2547	395	51.15	58026.1	286	1	100		3843.62	240.64	2547	5.97889	0	3.93476	33.6	10.9687	5.65599	0	5.4833	8.25417	7.84267
2010	59	淄博市	Zibo City	100	54.89	0	0	416	67874.6	34.7	4779.57	244.55	339	1	1954	416	54.89	67874.6	339	1	100		4779.57	244.55	1954	6.03069	0	4.00533	34.7	11.1254	5.826	0	5.49942	8.47211	7.57763
2017	59	淄博市	Zibo City	100	90.13	1	0	34200	110193	46.08	10300.8	245.383	671	2	2475	34200	90.13	110193	671	2	100		10300.8	245.383	2475	10.44	0	4.50125	46.08	11.61	6.50877	0.693147	5.50282	9.23998	7.814
2014	59	淄博市	Zibo City	100	49.98	0	0	37590	94153.4	40.75	8002.95	224.07	469	2	2374	37590	49.98	94153.4	469	2	100		8002.95	224.07	2374	10.5345	0	3.91162	40.75	11.4527	6.1506	0.693147	5.41196	8.98757	7.77233
2016	59	淄博市	Zibo City	100	54.81	0	0	31100	102130	44.1	9685.94	248.61	547	2	2558	31100	54.81	102130	547	2	100		9685.94	248.61	2558	10.345	0	4.00387	44.1	11.534	6.30445	0.693147	5.51589	9.17843	7.84698
2012	59	淄博市	Zibo City	100	60.96	0	0	752	83955.9	37.45	6865.31	219.68	392	1	2464	752	60.96	83955.9	392	1	100		6865.31	219.68	2464	6.62274	0	4.11022	37.45	11.3381	5.97126	0	5.39217	8.83424	7.80954
2009	60	枣庄市	Zaozhuang City	74.81	40.29	0	0	7230	30922.2	29.08	2612.32	53.06	105	3	1727	7230	40.29	30922.2	105	3	74.81		2612.32	53.06	1727	8.88599	0	3.6961	29.08	10.3392	4.65396	1.09861	3.97142	7.86799	7.45414
2018	60	枣庄市	Zaozhuang City	100	49.21	1	0		56793.9	42.7	6140.4	85.9641	238	6	2935	28652	49.21	56793.9	238	6	100		6140.4	85.9641	2935	10.263	0	3.8961	42.7	10.9472	5.47227	1.79176	4.45393	8.72264	7.98446
2008	60	枣庄市	Zaozhuang City	32.93	16.14	0	0	3510	28515.6	28.42	2088.28	46.7644	88	1	4917	3510	16.14	28515.6	88	1	32.93		2088.28	46.7644	4917	8.16337	0	2.7813	28.42	10.2582	4.47734	0	3.84512	7.6441	8.50045
2012	60	枣庄市	Zaozhuang City	75.54	38.82	0	0	89	43133.8	33.98	4741.31	54.27	158	4	2018	89	38.82	43133.8	158	4	75.54		4741.31	54.27	2018	4.48864	0	3.65894	33.98	10.6721	5.06259	1.38629	3.99397	8.46407	7.60986
2007	60	枣庄市	Zaozhuang City	20.39	9.36	0	0	575	24344.7	27.44	1792.57	34.0198	94	1	4996	575	9.36	24344.7	94	1	20.39		1792.57	34.0198	4996	6.35437	0	2.23644	27.44	10.1001	4.54329	0	3.52694	7.49141	8.51639
2016	60	枣庄市	Zaozhuang City	100	49.73	0	0	6131	51879.7	41.19	5980.12	82.7835	226	4	2850	6131	49.73	51879.7	226	4	100		5980.12	82.7835	2850	8.72111	0	3.90661	41.19	10.8567	5.42054	1.38629	4.41623	8.6962	7.95507
2020	60	枣庄市	Zaozhuang City	100	30.23	1	0	59459	44954	49.8	7021.56	111.184	258	6	1954	59459	30.23	44954	258	6	100		7021.56	111.184	1954	10.993	0	3.40883	49.8	10.7134	5.55296	1.79176	4.71119	8.85674	7.57763
2015	60	枣庄市	Zaozhuang City	100	46.25	0	0	26600	49807.6	39.72	5797.61	74.32	230	4	2784	26600	46.25	49807.6	230	4	100		5797.61	74.32	2784	10.1887	0	3.83406	39.72	10.8159	5.43808	1.38629	4.30838	8.6652	7.93164
2011	60	枣庄市	Zaozhuang City	27.12		0	0	2090	39616.5	32.97	4067.6	55.66			2057	2090	36.375	39616.5	133.5	4	27.12		4067.6	55.66	2057	7.64492	0	3.59388	32.97	10.587	4.8941	1.38629	4.01926	8.31081	7.629
2013	60	枣庄市	Zaozhuang City	100	32.37	0	0		46228	35.14	5247.57	314.59	176	4	2675	1295	32.37	46228	176	4	100		5247.57	314.59	2675	7.16627	0	3.47723	35.14	10.7413	5.17048	1.38629	5.75127	8.56552	7.8917
2010	60	枣庄市	Zaozhuang City	63.09	33.93	0	0	5810	34832	31.28	3297.77	54.75	109	4	2002	5810	33.93	34832	109	4	63.09		3297.77	54.75	2002	8.66734	0	3.5243	31.28	10.4583	4.69135	1.38629	4.00278	8.101	7.6019
2006	60	枣庄市	Zaozhuang City			0	0	2081	20430.4	27.46	1384.44	30.9998	90		3789	2081	2.58	20430.4	90	1	7.85		1384.44	30.9998	3789	7.6406	0	0.947789	27.46	9.92478	4.49981	0	3.43398	7.23305	8.23986
2019	60	枣庄市	Zaozhuang City	100	38.83	1	0	56273	39952.8	47.11	6300.37	95.0851	253	6	2962	56273	38.83	39952.8	253	6	100		6300.37	95.0851	2962	10.938	0	3.65919	47.11	10.5954	5.53339	1.79176	4.55477	8.74836	7.99362
2014	60	枣庄市	Zaozhuang City	100	29.32	0	0	2501	49342.9	38.21	5412.58	63.54	182	4	2708	2501	29.32	49342.9	182	4	100		5412.58	63.54	2708	7.82445	0	3.37827	38.21	10.8065	5.20401	1.38629	4.15167	8.59648	7.90397
2017	60	枣庄市	Zaozhuang City	100	41.83	1	0	1031	55111.7	39.91	5868.07	86.3774	236	6	2887	1031	41.83	55111.7	236	6	100		5868.07	86.3774	2887	6.93828	0	3.73361	39.91	10.9171	5.46383	1.79176	4.45873	8.67728	7.96797
2007	61	济宁市	Jining City	84.39	21.9	0	0		21215.6	32.39	1746.9	81.6466	124	1	1297	3874.67	21.9	21215.6	124	1	84.39		1746.9	81.6466	1297	8.26221	0	3.08649	32.39	9.96249	4.82028	0	4.4024	7.4656	7.16781
2013	61	济宁市	Jining City	100	46.49	0	0		41301.5	36.92	5051.55	235.16	153	1	1523	1414.8	46.49	41301.5	153	1	100		5051.55	235.16	1523	7.25474	0	3.83924	36.92	10.6287	5.03044	0	5.46027	8.52745	7.32844
2017	61	济宁市	Jining City	100	56.71	1	0		52511.6	45.08	6450.93	127.95	654	1	1760	8303.25	56.71	52511.6	654	1	100		6450.93	127.95	1760	9.0244	0	4.03795	45.08	10.8688	6.48311	0	4.85164	8.77198	7.47307
2020	61	济宁市	Jining City	100	77.55	1	0	28359	53773	49.11	8321.7	162.001	688	2	1824	28359	77.55	53773	688	2	100		8321.7	162.001	1824	10.2527	0	4.35092	49.11	10.8925	6.53379	0.693147	5.0876	9.02662	7.50879
2009	61	济宁市	Jining City	75.87	22.1	0	0	1572	26922.9	33.06	2387.69	92.17	130	1	1315	1572	22.1	26922.9	130	1	75.87		2387.69	92.17	1315	7.3601	0	3.09558	33.06	10.2007	4.86754	0	4.52363	7.77808	7.18159
2018	61	济宁市	Jining City	100	75.65	1	0		55337.6	44.72	6954.26	127.082	630	2	1785	14988.5	75.65	55337.6	630	2	100		6954.26	127.082	1785	9.61504	0	4.32612	44.72	10.9212	6.44572	0.693147	4.84484	8.84711	7.48717
2006	61	济宁市	Jining City	18.95	4.6	0	0	5026	17935.9	31.98	1404.59	75.6242	113	1	1301	5026	4.6	17935.9	113	1	18.95		1404.59	75.6242	1301	8.52238	0	1.52606	31.98	9.79456	4.72739	0	4.32578	7.2475	7.17089
2019	61	济宁市	Jining City	100	81.75	1	0		48881.4	48.2	7464.22	130.791	641	5	1800	21673.8	81.75	48881.4	641	5	100		7464.22	130.791	1800	9.98386	0	4.40367	48.2	10.7972	6.46303	1.60944	4.8736	8.91788	7.49554
2014	61	济宁市	Jining City	100	42.24	0	0		44181.6	39.58	5428.04	111.03	158	1	1547	1877.4	42.24	44181.6	158	1	100		5428.04	111.03	1547	7.53764	0	3.74337	39.58	10.6961	5.06259	0	4.7098	8.59933	7.34407
2012	61	济宁市	Jining City	100	22.42	0	0		37650.5	35.87	4279.17	100.52	91	1	1478	952.2	22.42	37650.5	91	1	100		4279.17	100.52	1478	6.85877	0	3.10995	35.87	10.5361	4.51086	0	4.61036	8.36151	7.29845
2011	61	济宁市	Jining City	100	22.1	0	0		34199.4	34.85	3546.52	95.26	91	1	1408	489.6	22.1	34199.4	91	1	100		3546.52	95.26	1408	6.19359	0	3.09558	34.85	10.44	4.51086	0	4.55661	8.17372	7.24993
2010	61	济宁市	Jining City	89.24	28.29	0	0	27	30162.9	34.05	2991.55	96.35	128	1	1371	27	28.29	30162.9	128	1	89.24		2991.55	96.35	1371	3.29584	0	3.34251	34.05	10.3144	4.85203	0	4.56799	8.00355	7.2233
2016	61	济宁市	Jining City	100	49.24	0	0	1618	49107.5	43.51	6342.98	126.893	576	1	1751	1618	49.24	49107.5	576	1	100		6342.98	126.893	1751	7.38895	0	3.89671	43.51	10.8018	6.35611	0	4.84335	8.7551	7.46794
2008	61	济宁市	Jining City	73.02	19.32	0	0		25793.5	32.13	2122.42	88.8435	127	1	1308	2723.33	19.32	25793.5	127	1	73.02		2122.42	88.8435	1308	7.90961	0	2.96114	32.13	10.1579	4.84419	0	4.48688	7.66031	7.17626
2015	61	济宁市	Jining City	100	49.05	0	0	2340	46264	41.43	5938.02	119.85	496	1	1583	2340	49.05	46264	496	1	100		5938.02	119.85	1583	7.75791	0	3.89284	41.43	10.7421	6.20658	0	4.78624	8.68913	7.36708
2010	62	泰安市	Tai'an City	100	16.79	0	0		36833.8	36.89	3152.79	171.31	84	1	2222	706.5	16.79	36833.8	84	1	100		3152.79	171.31	2222	6.56032	0	2.82078	36.89	10.5142	4.43082	0	5.14347	8.05604	7.70616
2017	62	泰安市	Tai'an City	100	42.63	1	1		62668.8	51.15	6233.91	215.098	369	1	1731	22308	42.63	62668.8	369	1	100		6233.91	215.098	1731	10.0127	1	3.75256	51.15	11.0456	5.9108	0	5.3711	8.73776	7.45646
2016	62	泰安市	Tai'an City	100	39.23	0	0	12000	58291.6	46.74	5809.97	230.79	228	1	1719	12000	39.23	58291.6	228	1	100		5809.97	230.79	1719	9.39266	0	3.66944	46.74	10.9732	5.42935	0	5.44151	8.66733	7.4495
2012	62	泰安市	Tai'an City	100	21.55	0	0	5420	45571.8	40.18	4341.88	180.64	117	1	1595	5420	21.55	45571.8	117	1	100		4341.88	180.64	1595	8.59785	0	3.07038	40.18	10.727	4.76217	0	5.19651	8.37606	7.37463
2008	62	泰安市	Tai'an City	92.34	25.3	0	0	14899	27280.4	33.89	2012.07	164.047	75	1	2201	14899	25.3	27280.4	75	1	92.34		2012.07	164.047	2201	9.60905	0	3.2308	33.89	10.2139	4.31749	0	5.10015	7.60692	7.69667
2013	62	泰安市	Tai'an City	100	22.64	0	0	5603	49940.9	41.67	4636.11	276.32	156	1	1609	5603	22.64	49940.9	156	1	100		4636.11	276.32	1609	8.63106	0	3.11972	41.67	10.8186	5.04986	0	5.62156	8.44163	7.38337
2015	62	泰安市	Tai'an City	100	31.71	0	0	1692	55830.6	45.19	5778.18	193.17	188	1	1658	1692	31.71	55830.6	188	1	100		5778.18	193.17	1658	7.43367	0	3.45663	45.19	10.9301	5.23644	0	5.26357	8.66184	7.41337
2019	62	泰安市	Tai'an City	100	44.17	1	1		46492.1	50.25	7234.73	232.614	629	2	1772	42924	44.17	46492.1	629	2	100		7234.73	232.614	1772	10.6672	1	3.78805	50.25	10.747	6.44413	0.693147	5.44938	8.88665	7.47986
2007	62	泰安市	Tai'an City	100	26.7	0	0	12038	22188	33.02	1892.61	148.708	70	1	2183	12038	26.7	22188	70	1	100		1892.61	148.708	2183	9.39582	0	3.28466	33.02	10.0073	4.2485	0	5.00198	7.54571	7.68846
2006	62	泰安市	Tai'an City	97.24	25.9	0	0		18455.3	32.38	1414.86	146.676	92	1	1920	9177	25.9	18455.3	92	1	97.24		1414.86	146.676	1920	9.12445	0	3.25424	32.38	9.82311	4.52179	0	4.98822	7.25479	7.56008
2018	62	泰安市	Tai'an City	100	50.4	1	1		63726.5	47.95	6649.89	214.346	556	2	1748	32616	50.4	63726.5	556	2	100		6649.89	214.346	1748	10.3926	1	3.91999	47.95	11.0624	6.32077	0.693147	5.36759	8.80236	7.46623
2020	62	泰安市	Tai'an City	100	46	1	1		50555	50.11	7934.14	236.566	765	2	1840	53232	46	50555	765	2	100		7934.14	236.566	1840	10.8824	1	3.82864	50.11	10.8308	6.63988	0.693147	5.46623	8.97893	7.51752
2011	62	泰安市	Tai'an City	100	17.35	0	0	413	41185.2	38.47	3724.28	175.47	114	1	2256	413	17.35	41185.2	114	1	100		3724.28	175.47	2256	6.02345	0	2.85359	38.47	10.6258	4.7362	0	5.16747	8.22263	7.72135
2014	62	泰安市	Tai'an City	100	20.57	0	0	3400	53391.2	43.7	5082.26	187.09	162	1	1634	3400	20.57	53391.2	162	1	100		5082.26	187.09	1634	8.13153	0	3.02383	43.7	10.8854	5.0876	0	5.23159	8.53351	7.39879
2009	62	泰安市	Tai'an City	100	14.6	0	0	1000	30866.7	35.57	2419.26	167.48	74	2	2206	1000	14.6	30866.7	74	2	100		2419.26	167.48	2206	6.90775	0	2.68102	35.57	10.3374	4.30406	0.693147	5.12086	7.79122	7.69894
2013	63	威海市	Weihai City	100	20.83	0	0	1110	100461	40.53	10401.5	273.19	253	2	2612	1110	20.83	100461	253	2	100		10401.5	273.19	2612	7.01211	0	3.03639	40.53	11.5175	5.53339	0.693147	5.61017	9.24971	7.86787
2020	63	威海市	Weihai City	100	50.49	1	0		103829	51.49	12041.9	375.526	564	5	1555	43918	50.49	103829	564	5	100		12041.9	375.526	1555	10.6901	0	3.92177	51.49	11.5505	6.33505	1.60944	5.92833	9.39615	7.34923
2006	63	威海市	Weihai City	100	23	0	0	1283	54778.3	29.4	3533.68	169.071	154	1	3576	1283	23	54778.3	154	1	100		3533.68	169.071	3576	7.15696	0	3.13549	29.4	10.911	5.03695	0	5.13032	8.17009	8.182
2007	63	威海市	Weihai City	100	23.7	0	0	745	63070.8	30.15	4117	180.901	165	1	2505	745	23.7	63070.8	165	1	100		4117	180.901	2505	6.61338	0	3.16547	30.15	11.052	5.10595	0	5.19795	8.32288	7.82604
2018	63	威海市	Weihai City	100	41.96	1	0	20320	141692	48.31	14157.1	305.113	488	3	1534	20320	41.96	141692	488	3	100		14157.1	305.113	1534	9.91936	0	3.73672	48.31	11.8614	6.19032	1.09861	5.72068	9.55797	7.33563
2011	63	威海市	Weihai City	100	27.83	0	0	11711	83173.8	37.92	7903.48	234.38	207	2	2573	11711	27.83	83173.8	207	2	100		7903.48	234.38	2573	9.36828	0	3.32612	37.92	11.3287	5.33272	0.693147	5.45694	8.97506	7.85283
2016	63	威海市	Weihai City	100	40.62	0	0	2585	125477	47.3	13226.7	335.165	430	3	1499	2585	40.62	125477	430	3	100		13226.7	335.165	1499	7.85748	0	3.70426	47.3	11.7399	6.06379	1.09861	5.81462	9.48999	7.31255
2015	63	威海市	Weihai City	100	41.35	0	0	5512	117824	45.38	13282.8	277.44	402	3	1473	5512	41.35	117824	402	3	100		13282.8	277.44	1473	8.61468	0	3.72207	45.38	11.6769	5.99645	1.09861	5.62561	9.49423	7.29506
2014	63	威海市	Weihai City	100	29.24	0	0	3503	109511	44.01	11012.5	252.35	346	3	1495	3503	29.24	109511	346	3	100		11012.5	252.35	1495	8.16137	0	3.37554	44.01	11.6038	5.84644	1.09861	5.53082	9.30679	7.30988
2010	63	威海市	Weihai City	100	25.38	0	0	13452	76680.7	36.19	6621.41	236.07	195	1	2567	13452	25.38	76680.7	195	1	100		6621.41	236.07	2567	9.50688	0	3.23396	36.19	11.2474	5.273	0	5.46413	8.79806	7.85049
2012	63	威海市	Weihai City	100	29.38	0	0	486	92186.9	38.86	9635.85	238.91	221	2	2582	486	29.38	92186.9	221	2	100		9635.85	238.91	2582	6.18621	0	3.38031	38.86	11.4316	5.39816	0.693147	5.47609	9.17324	7.85632
2009	63	威海市	Weihai City	100	23.95	0	0	12750	70377.9	31.43	5412.11	241.26	189	1	2547	12750	23.95	70377.9	189	1	100		5412.11	241.26	2547	9.45329	0	3.17597	31.43	11.1616	5.24175	0	5.48588	8.59639	7.84267
2019	63	威海市	Weihai City	100	45.26	1	0	32119	115331	49.89	13352.8	385.37	530	5	1512	32119	45.26	115331	530	5	100		13352.8	385.37	1512	10.3772	0	3.81242	49.89	11.6556	6.27288	1.60944	5.9542	9.49948	7.32119
2017	63	威海市	Weihai City	100	41.42	1	0	6450	137223	46.77	14045.3	305.113	451	3	1526	6450	41.42	137223	451	3	100		14045.3	305.113	1526	8.77183	0	3.72376	46.77	11.8294	6.11147	1.09861	5.72068	9.55004	7.3304
2008	63	威海市	Weihai City	92.02	21.9	0	0	513	70584.4	31.43	4845.74	197.042	176	1	2552	513	21.9	70584.4	176	1	92.02		4845.74	197.042	2552	6.24028	0	3.08649	31.43	11.1646	5.17048	0	5.28342	8.48586	7.84463
2014	64	临沂市	Linyi City	100	62.05	0	0	24540	32067.9	44.26	4087.95	58.57	518	2	1565	24540	62.05	32067.9	518	2	100		4087.95	58.57	1565	10.1081	0	4.12794	44.26	10.3756	6.24998	0.693147	4.07022	8.3158	7.35564
2016	64	临沂市	Linyi City	100	88.07	0	0		35291.4	47.97	5033.53	66.9152	526	3	1621	11625.3	88.07	35291.4	526	3	100		5033.53	66.9152	1621	9.36094	0	4.47813	47.97	10.4714	6.2653	1.09861	4.20343	8.52388	7.3908
2020	64	临沂市	Linyi City	100	94.88	1	0	140	43582	54.28	7185.33	101.034	482	4	1881	140	94.88	43582	482	4	100		7185.33	101.034	1881	4.94164	0	4.55261	54.28	10.6824	6.17794	1.38629	4.61545	8.8798	7.53956
2007	64	临沂市	Linyi City	94.26	36.26	0	0	12800	16160.2	36.53	1237.17	43.1338	214	2	1429	12800	36.26	16160.2	214	2	94.26		1237.17	43.1338	1429	9.4572	0	3.59071	36.53	9.69031	5.36598	0.693147	3.76431	7.12058	7.26473
2019	64	临沂市	Linyi City	100	89.7	1	0	8629	38655.5	53.22	5973.17	85.0135	523	4	1747	8629	89.7	38655.5	523	4	100		5973.17	85.0135	1747	9.06288	0	4.49647	53.22	10.5624	6.25958	1.38629	4.44281	8.69503	7.46565
2013	64	临沂市	Linyi City	100	67.18	0	0		30601.7	43.07	3718.78	245.73	423	2	1516	18427.5	67.18	30601.7	423	2	100		3718.78	245.73	1516	9.8216	0	4.20738	43.07	10.3288	6.04737	0.693147	5.50423	8.22115	7.32383
2011	64	临沂市	Linyi City	100	39.7	0	0		25628.6	40.04	2635.39	54.71	285	2	1493	6202.5	39.7	25628.6	285	2	100		2635.39	54.71	1493	8.73271	0	3.68135	40.04	10.1515	5.65249	0.693147	4.00205	7.87679	7.30854
2017	64	临沂市	Linyi City	100	92.17	1	0		37264.3	46.7	5074.11	73.6716	459	4	1688	22267.7	92.17	37264.3	459	4	100		5074.11	73.6716	1688	10.0109	0	4.52363	46.7	10.5258	6.12905	1.38629	4.29962	8.53191	7.4313
2015	64	临沂市	Linyi City	100	86.2	0	0	983	33479	45.96	4747.05	61.92	536	2	1633	983	86.2	33479	536	2	100		4747.05	61.92	1633	6.89061	0	4.45667	45.96	10.4187	6.28413	0.693147	4.12584	8.46528	7.39817
2009	64	临沂市	Linyi City	100	51	0	0	1050	19865.9	37.39	1798.7	53.98	228	5	1478	1050	51	19865.9	228	5	100		1798.7	53.98	1478	6.95655	0	3.93183	37.39	9.89676	5.42935	1.60944	3.98861	7.49482	7.29845
2006	64	临沂市	Linyi City	91.99		0	0	1346	13736.4	35.26	969.64	44.3753			1454	1346	21.53	13736.4	206	2	91.99		969.64	44.3753	1454	7.20489	0	3.06945	35.26	9.5278	5.32788	0.693147	3.79268	6.87692	7.28207
2010	64	临沂市	Linyi City	100	52.31	0	0	90	22373.6	38.74	2204.41	52.96	246	6	1454	90	52.31	22373.6	246	6	100		2204.41	52.96	1454	4.49981	0	3.95719	38.74	10.0156	5.50533	1.79176	3.96954	7.69822	7.28207
2018	64	临沂市	Linyi City	100	83.43	1	0	32910	39981.4	49.16	5416.34	72.4133	475	4	1713	32910	83.43	39981.4	475	4	100		5416.34	72.4133	1713	10.4015	0	4.42401	49.16	10.5962	6.16331	1.38629	4.28239	8.59718	7.446
2008	64	临沂市	Linyi City	87.27	50.99	0	0		18929.5	36.8	1473.19	45.5344	222	2	1429	6925	50.99	18929.5	222	2	87.27		1473.19	45.5344	1429	8.84289	0	3.93163	36.8	9.84848	5.40268	0.693147	3.81847	7.29519	7.26473
2012	64	临沂市	Linyi City	100	58.5	0	0		27798.6	41.76	3219.96	56.55	381	2	1417	12315	58.5	27798.6	381	2	100		3219.96	56.55	1417	9.41857	0	4.06903	41.76	10.2327	5.9428	0.693147	4.03512	8.07713	7.2563
2017	65	菏泽市	HeZe	100	62.41	1	0		27731.2	43.97	5007.45	47.9941	281	3	2002	6284	62.41	27731.2	281	3	100		5007.45	47.9941	2002	8.74576	0	4.13373	43.97	10.2303	5.63835	1.09861	3.87108	8.51868	7.6019
2016	65	菏泽市	HeZe	100	67.66	0	0		25224	37.77	4220.72	50.1655	176	3	1899	5492	67.66	25224	176	3	100		4220.72	50.1655	1899	8.61105	0	4.2145	37.77	10.1356	5.17048	1.09861	3.91533	8.34776	7.54908
2006	65	菏泽市	HeZe			0	0		5961.11	23.25	765.07	23.8831	54		1635	3180	16.5	5961.11	54	1	74.44		765.07	23.8831	1635	8.06464	0	2.80336	23.25	8.69301	3.98898	0	3.17317	6.63997	7.3994
2015	65	菏泽市	HeZe	100	40.15	0	0	4700	23936.4	35.96	3992.18	48.72	116	2	1762	4700	40.15	23936.4	116	2	100		3992.18	48.72	1762	8.45532	0	3.69262	35.96	10.0832	4.75359	0.693147	3.88609	8.29209	7.47421
2014	65	菏泽市	HeZe	100	21	0	0		22432.8	34.69	3467.44	36.85	116	2	1736	3908	21	22432.8	116	2	100		3467.44	36.85	1736	8.27078	0	3.04452	34.69	10.0183	4.75359	0.693147	3.60686	8.15117	7.45934
2007	65	菏泽市	HeZe	80.95	17	0	0	5550	7504.05	25.08	1044.94	26.212	62	1	1895	5550	17	7504.05	62	1	80.95		1044.94	26.212	1895	8.62155	0	2.83321	25.08	8.9232	4.12713	0	3.26622	6.95172	7.54697
2020	65	菏泽市	HeZe	100	46.57	1	0		39599	49.87	7167.72	64.9602	396	5	1925	8660	46.57	39599	396	5	100		7167.72	64.9602	1925	9.06647	0	3.84096	49.87	10.5866	5.98141	1.60944	4.17378	8.87734	7.56268
2009	65	菏泽市	HeZe	92.11	16.81	0	0	3100	10190.2	27.57	1502.72	31.98	63	1	1981	3100	16.81	10190.2	63	1	92.11		1502.72	31.98	1981	8.03916	0	2.82197	27.57	9.22918	4.14314	0	3.46511	7.31503	7.59136
2008	65	菏泽市	HeZe	87.46	17.5	0	0	7920	8933.08	25.69	1255.69	32.9565	62	1	1981	7920	17.5	8933.08	62	1	87.46		1255.69	32.9565	1981	8.97715	0	2.8622	25.69	9.09752	4.12713	0	3.49519	7.13544	7.59136
2019	65	菏泽市	HeZe	100	50.62	1	0		33235.9	47.88	6033.15	50.2524	392	4	2169	7868	50.62	33235.9	392	4	100		6033.15	50.2524	2169	8.97056	0	3.92435	47.88	10.4114	5.97126	1.38629	3.91706	8.70502	7.68202
2018	65	菏泽市	HeZe	100	55.59	1	0		30036.9	39.22	5383.83	47.6184	310	4	2065	7076	55.59	30036.9	310	4	100		5383.83	47.6184	2065	8.86446	0	4.018	39.22	10.3102	5.73657	1.38629	3.86322	8.59116	7.63288
2013	65	菏泽市	HeZe	100	24.65	0	0		21410	33.24	3344.53	241.62	94	2	1823	3116	24.65	21410	94	2	100		3344.53	241.62	1823	8.04431	0	3.20478	33.24	9.97161	4.54329	0.693147	5.48737	8.11508	7.50824
2011	65	菏泽市	HeZe	100	25.05	0	0		16104.7	30.8	2395.8	33.04	77	2	1924	1532	25.05	16104.7	77	2	100		2395.8	33.04	1924	7.33433	0	3.22087	30.8	9.68687	4.3438	0.693147	3.49772	7.78147	7.56216
2010	65	菏泽市	HeZe	93.79	23.57	0	0	740	12798.2	29.2	1950	33.77	66	2	1987	740	23.57	12798.2	66	2	93.79		1950	33.77	1987	6.60665	0	3.15998	29.2	9.45706	4.18966	0.693147	3.51957	7.57559	7.59438
2012	65	菏泽市	HeZe	100	25.5	0	0		18670.8	32.01	2940.43	33.42	92	2	1942	2324	25.5	18670.8	92	2	100		2940.43	33.42	1942	7.75105	0	3.23868	32.01	9.83472	4.52179	0.693147	3.50915	7.98631	7.57147
2013	66	郑州市	Zhengzhou City	89.72	161.21	0	0	3791	67478	41.67	8879.96	185.52	900	2	13347	3791	161.21	67478	900	2	89.72		8879.96	185.52	13347	8.24038	0	5.08271	41.67	11.1196	6.80239	0.693147	5.22316	9.09155	9.49905
2019	66	郑州市	Zhengzhou City	100	268.9	1	1	78000	131406	58.95	21663	1235.6	7694	3	8793	78000	268.9	131406	7694	3	100		21663	1235.6	8793	11.2645	1	5.59434	58.95	11.786	8.9482	1.09861	7.11931	9.98336	9.08171
2018	66	郑州市	Zhengzhou City	100	252.64	1	1		117400	54.67	20409	1096.52	7694	2	10937	65631.8	252.64	117400	7694	2	100		20409	1096.52	10937	11.0918	1	5.53197	54.67	11.6733	8.9482	0.693147	6.9999	9.92373	9.29991
2012	66	郑州市	Zhengzhou City	89.75	155.5	0	0	3835	51746.3	40.98	6533.31	650.99	845	2	13475	3835	155.5	51746.3	845	2	89.75		6533.31	650.99	13475	8.25192	0	5.04665	40.98	10.8541	6.73934	0.693147	6.47849	8.78467	9.50859
2016	66	郑州市	Zhengzhou City	100	223.08	0	0		98113.3	51.28	15979.8	1085.87	2846	2	14073	40895.5	223.08	98113.3	2846	2	100		15979.8	1085.87	14073	10.6188	0	5.40753	51.28	11.4939	7.95367	0.693147	6.99014	9.67908	9.55201
2007	66	郑州市	Zhengzhou City	85.93	107.22	0	0	5235	35172.7	43.94	3404.14	701.148	316	2	6249	5235	107.22	35172.7	316	2	85.93		3404.14	701.149	6249	8.56312	0	4.67488	43.94	10.468	5.75574	0.693147	6.55272	8.13275	8.74018
2020	66	郑州市	Zhengzhou City	100	264.96	1	1	31965	96134	59.04	13630.6	919.416	7694	3	9417	31965	264.96	96134	7694	3	100		13630.6	919.416	9417	10.3724	1	5.57958	59.04	11.4735	8.9482	1.09861	6.82374	9.52007	9.15027
2011	66	郑州市	Zhengzhou City	89.71	149.28	0	0	1483	49300.5	39.64	5609.15	658.45	547	2	11745	1483	149.28	49300.5	547	2	89.71		5609.15	658.45	11745	7.30182	0	5.00582	39.64	10.8057	6.30445	0.693147	6.48989	8.63215	9.37118
2009	66	郑州市	Zhengzhou City	86.78	113.27	0	0		45230.9	42.89	4826.56	844.05	401	2	10060	4961	113.27	45230.9	401	2	86.78		4826.56	844.05	10060	8.50936	0	4.72977	42.89	10.7195	5.99396	0.693147	6.73821	8.48189	9.21632
2006	66	郑州市	Zhengzhou City	85.51	83.2	0	0	1880	29112.5	42.99	2713.32	642.473	282	2	8702	1880	83.2	29112.5	282	2	85.51		2713.32	642.473	8702	7.53903	0	4.42125	42.99	10.2789	5.64191	0.693147	6.46532	7.90593	9.07131
2017	66	郑州市	Zhengzhou City	100	236.82	1	1		109190	60.18	17992.3	1120.16	6408	2	11140	53263.7	236.82	109190	6408	2	100		17992.3	1120.16	11140	10.883	1	5.4673	60.18	11.6008	8.7653	0.693147	7.02123	9.7977	9.3183
2014	66	郑州市	Zhengzhou City	95	177.02	0	0		72264.8	46.37	9794.32	835.15	1269	2	14530	16159.2	177.02	72264.8	1269	2	95		9794.32	835.15	14530	9.69024	0	5.17626	46.37	11.1881	7.14598	0.693147	6.72761	9.18956	9.58397
2010	66	郑州市	Zhengzhou City	89.61	147.28	0	0	9778	41961.5	40.74	4431.95	674.36	424	2	11386	9778	147.28	41961.5	424	2	89.61		4431.95	674.36	11386	9.18789	0	4.99233	40.74	10.6445	6.04973	0.693147	6.51376	8.39659	9.34014
2008	66	郑州市	Zhengzhou City	87.62	113.22	0	0	144	41744.7	41.6	4023.04	792.653	356	2	10920	144	113.22	41744.7	356	2	87.62		4023.04	792.653	10920	4.96981	0	4.72933	41.6	10.6393	5.87493	0.693147	6.67539	8.29979	9.29835
2015	66	郑州市	Zhengzhou City	100	206.96	0	0		90211.1	48.64	13646.3	1016.86	2355	2	15055	28527.3	206.96	90211.1	2355	2	100		13646.3	1016.86	15055	10.2586	0	5.33253	48.64	11.4099	7.7643	0.693147	6.92448	9.52122	9.61947
2007	67	商丘市	Shangqiu City	81.11	21.9	0	0		8605.86	28.68	1054.33	55.5945	114	1	9146	1190	21.9	8605.86	114	1	81.11		1054.33	55.5945	9146	7.08171	0	3.08649	28.68	9.0602	4.7362	0	4.01809	6.96066	9.12107
2015	67	商丘市	Shangqiu City	90.49	25.49	0	0		18855.3	37.41	3971.57	87.61	82	1	9364	10330.9	25.49	18855.3	82	1	90.49		3971.57	87.61	9364	9.24289	0	3.23829	37.41	9.84455	4.40672	0	4.4729	8.28692	9.14463
2010	67	商丘市	Shangqiu City	66.84	23.54	0	0		12459.5	27.29	1960.56	83.97	110	1	9369	300	23.54	12459.5	110	1	66.84		1960.56	83.97	9369	5.70378	0	3.1587	27.29	9.43024	4.70048	0	4.43046	7.58099	9.14516
2019	67	商丘市	Shangqiu City	98.5	42.37	1	0		28965.2	44.27	5348.65	112.982	1393	1	9367	22900.6	42.37	28965.2	1393	1	98.5		5348.65	112.982	9367	10.0389	0	3.74644	44.27	10.2738	7.23921	0	4.72723	8.5846	9.14495
2009	67	商丘市	Shangqiu City	67.94	21.4	0	0	370	10929.6	27.3	1658.99	82.2	110	1	9359	370	21.4	10929.6	110	1	67.94		1658.99	82.2	9359	5.9135	0	3.06339	27.3	9.29923	4.70048	0	4.40916	7.41396	9.14409
2018	67	商丘市	Shangqiu City	98	39.55	1	0		23914.3	42.68	5030.71	98.429	1387	1	9367	19758.1	39.55	23914.3	1387	1	98		5030.71	98.429	9367	9.89132	0	3.67757	42.68	10.0822	7.2349	0	4.58934	8.52332	9.14495
2011	67	商丘市	Shangqiu City	74.44	23.65	0	0	230	14117.1	28.16	2471.27	83.24	100	1	9544	230	23.65	14117.1	100	1	74.44		2471.27	83.24	9544	5.43808	0	3.16336	28.16	9.55514	4.60517	0	4.42173	7.81249	9.16367
2013	67	商丘市	Shangqiu City	84.87	25.46	0	0	4046	16318.9	30.88	3340.07	270.49	91	1	9361	4046	25.46	16318.9	91	1	84.87		3340.07	270.49	9361	8.30548	0	3.23711	30.88	9.70008	4.51086	0	5.60023	8.11375	9.14431
2008	67	商丘市	Shangqiu City	85.71	21.9	0	0		10336	27.99	1308.8	70.3954	103	1	9155	780	21.9	10336	103	1	85.71		1308.8	70.3954	9155	6.65929	0	3.08649	27.99	9.24339	4.63473	0	4.25413	7.17687	9.12205
2016	67	商丘市	Shangqiu City	100	30.12	0	0		20359.8	39.17	4323.78	94.0279	1212	1	9362	13473.3	30.12	20359.8	1212	1	100		4323.78	94.0279	9362	9.50846	0	3.40519	39.17	9.92132	7.10003	0	4.54359	8.37189	9.14441
2006	67	商丘市	Shangqiu City	81.11	21.9	0	0	1600	7433.72	27.77	841.75	45.3906	108	1	9388	1600	21.9	7433.72	108	1	81.11		841.75	45.3906	9388	7.37776	0	3.08649	27.77	8.91378	4.68213	0	3.8153	6.73548	9.14719
2020	67	商丘市	Shangqiu City	98.83	41.45	1	0	26043	37443	44.53	7181.3	158.105	1393	2	9367	26043	41.45	37443	1393	2	98.83		7181.3	158.105	9367	10.1675	0	3.72449	44.53	10.5306	7.23921	0.693147	5.06326	8.87924	9.14495
2017	67	商丘市	Shangqiu City	100	36.04	1	0		22244.7	42.02	4691.76	99.5316	1335	1	9364	16615.7	36.04	22244.7	1335	1	100		4691.76	99.5316	9364	9.7181	0	3.58463	42.02	10.0099	7.19669	0	4.60048	8.45356	9.14463
2012	67	商丘市	Shangqiu City	67.17	25.43	0	0		14958.5	30.12	3065.12	82.22	100	1	9447	2138	25.43	14958.5	100	1	67.17		3065.12	82.22	9447	7.66763	0	3.23593	30.12	9.61303	4.60517	0	4.4094	8.02784	9.15345
2014	67	商丘市	Shangqiu City	90.53	25.5	0	0		17875.5	34.6	3707.48	81.71	82	1	9362	7188.43	25.5	17875.5	82	1	90.53		3707.48	81.71	9362	8.88023	0	3.23868	34.6	9.79119	4.40672	0	4.40318	8.21811	9.14441
2013	68	驻马店市	Zhumadian City	91.89	17.11	0	0		17210.1	30.69	3434.24	253.14	69	1	2506	4533.33	17.11	17210.1	69	1	91.89		3434.24	253.14	2506	8.41921	0	2.83966	30.69	9.75325	4.23411	0	5.53394	8.14155	7.82644
2010	68	驻马店市	Zhumadian City	91.84	16.1	0	0	5800	11891.6	30.54	1944.46	34.25	55	1	2303	5800	16.1	11891.6	55	1	91.84		1944.46	34.25	2303	8.66561	0	2.77882	30.54	9.38359	4.00733	0	3.53369	7.57274	7.74197
2014	68	驻马店市	Zhumadian City	91.88	17.21	0	0		18371.7	35.19	3776.6	36.06	69	1	2522	4111.11	17.21	18371.7	69	1	91.88		3776.6	36.06	2522	8.32145	0	2.84549	35.19	9.81857	4.23411	0	3.58518	8.23658	7.83281
2015	68	驻马店市	Zhumadian City	92.52	17.45	0	0		19412.8	37.65	4122.17	36.82	78	1	2539	3688.89	17.45	19412.8	78	1	92.52		4122.17	36.82	2539	8.21308	0	2.85934	37.65	9.87369	4.35671	0	3.60604	8.32414	7.83953
2017	68	驻马店市	Zhumadian City	100	19.46	1	0		22633.1	45.74	4965.94	28.3976	510	1	2562	2844.44	19.46	22633.1	510	1	100		4965.94	28.3976	2562	7.95312	0	2.96836	45.74	10.0272	6.23441	0	3.34631	8.51036	7.84854
2011	68	驻马店市	Zhumadian City	91.86	16.25	0	0		13953.3	30.1	2383.09	33.49	69	1	2404	5377.78	16.25	13953.3	69	1	91.86		2383.09	33.49	2404	8.59003	0	2.78809	30.1	9.54347	4.23411	0	3.51125	7.77615	7.78489
2020	68	驻马店市	Zhumadian City	100	31.42	1	0	40500	40710	42.36	8925.85	51.7447	491	1	2967	40500	31.42	40710	491	1	100		8925.85	51.7447	2967	10.6091	0	3.44745	42.36	10.6142	6.19644	0	3.94632	9.09671	7.99531
2009	68	驻马店市	Zhumadian City	90.02	16.5	0	0		10313.8	31.13	1643.47	19.36	55	1	2276	4264	16.5	10313.8	55	1	90.02		1643.47	19.36	2276	8.35796	0	2.80336	31.13	9.24124	4.00733	0	2.96321	7.40456	7.73018
2012	68	驻马店市	Zhumadian City	91.89	16.99	0	0		15275.2	30.54	2991.35	34.17	69	1	2490	4955.56	16.99	15275.2	69	1	91.89		2991.35	34.17	2490	8.50826	0	2.83263	30.54	9.63399	4.23411	0	3.53135	8.00348	7.82004
2006	68	驻马店市	Zhumadian City			0	0	278	6725.34	28.21	758.335	15.595	37		7239	278	13.14	6725.34	37	1	76.05		758.335	15.595	7239	5.62762	0	2.57566	28.21	8.81364	3.61092	0	2.74695	6.63112	8.88724
2008	68	驻马店市	Zhumadian City	84.39	16.06	0	0		9396.61	29.9	1255.76	18.4216	53	1	8429	2728	16.06	9396.61	53	1	84.39		1255.76	18.4216	8429	7.91132	0	2.77633	29.9	9.1481	3.97029	0	2.91352	7.1355	9.03943
2018	68	驻马店市	Zhumadian City	100	21.83	1	0		24588.5	43.54	5686.19	27.2181	510	1	2777	2422.22	21.83	24588.5	510	1	100		5686.19	27.2181	2777	7.79244	0	3.08329	43.54	10.11	6.23441	0	3.30388	8.6458	7.92913
2016	68	驻马店市	Zhumadian City	95.46	18.29	0	0		20790.2	39.85	4362.72	24.2329	405	1	2562	3266.67	18.29	20790.2	405	1	95.46		4362.72	24.2329	2562	8.09153	0	2.90635	39.85	9.94224	6.00389	0	3.18771	8.38085	7.84854
2019	68	驻马店市	Zhumadian City	100	36.67	1	0	2000	28444	42.75	6327.84		510	1	2786	2000	36.67	28444	510	1	100		6327.84	39.4814	2786	7.6009	0	3.60196	42.75	10.2557	6.23441	0	3.67583	8.75271	7.93236
2007	68	驻马店市	Zhumadian City	80.22	14.6	0	0	1192	7772.3	30.17	1059.09	17.534	47	1	6853	1192	14.6	7772.3	47	1	80.22		1059.09	17.534	6853	7.08339	0	2.68102	30.17	8.95832	3.85015	0	2.86414	6.96516	8.83244
2012	69	黄石市	Huangshi City	100	29.08	0	0		39806.9	29.79	5353.38	167.3	165	1	3073	2608	29.08	39806.9	165	1	100		5353.38	167.3	3073	7.86634	0	3.37005	29.79	10.5918	5.10595	0	5.11979	8.58548	8.03041
2017	69	黄石市	Huangshi City	100	21.31	1	0		54590.4	40.59	8275.77	160.404	213	1	3782	3993.67	21.31	54590.4	213	1	100		8275.77	160.404	3782	8.29246	0	3.05918	40.59	10.9076	5.36129	0	5.07769	9.02109	8.23801
2009	69	黄石市	Huangshi City	85.23	24.75	0	0	16000	22106.7	37.13	3126.35	124.7	93	1	3065	16000	24.75	22106.7	93	1	85.23		3126.35	124.7	3065	9.68034	0	3.20883	37.13	10.0036	4.5326	0	4.82591	8.04762	8.0278
2015	69	黄石市	Huangshi City	100	29.2	0	0		45829.8	35.8	8424.73	160.73	189	2	3698	2645.5	29.2	45829.8	189	2	100		8424.73	160.73	3698	7.88061	0	3.37417	35.8	10.7327	5.24175	0.693147	5.07973	9.03893	8.21555
2020	69	黄石市	Huangshi City	100	22.97	1	0		66446	44.3	11592.7	219.915	282	2	2861	11573.7	22.97	66446	282	2	100		11592.7	219.915	2861	9.35649	0	3.13419	44.3	11.1042	5.64191	0.693147	5.39324	9.35813	7.95893
2006	69	黄石市	Huangshi City	82.28	23.9	0	0	90	15766.2	39.07	1235.73	116.249	102	1	2908	90	23.9	15766.2	102	1	82.28		1235.73	116.249	2908	4.49981	0	3.17388	39.07	9.66562	4.62497	0	4.75573	7.11942	7.97522
2010	69	黄石市	Huangshi City	85.38	24.81	0	0	43000	26528.8	35.01	3939.82	157.1	142	1	3057	43000	24.81	26528.8	142	1	85.38		3939.82	157.1	3057	10.669	0	3.21125	35.01	10.186	4.95583	0	5.05688	8.27889	8.02519
2018	69	黄石市	Huangshi City	100	20.93	1	0		58144	35.41	9029.19	158.641	290	1	3678	6520.33	20.93	58144	290	1	100		9029.19	158.641	3678	8.78268	0	3.04118	35.41	10.9707	5.66988	0	5.06664	9.10822	8.21012
2011	69	黄石市	Huangshi City	74.89	21.77	0	0	2000	35600.2	30.19	4916.45	131.68	142	2	3062	2000	21.77	35600.2	142	2	74.89		4916.45	131.68	3062	7.6009	0	3.08053	30.19	10.4801	4.95583	0.693147	4.88037	8.50034	8.02682
2019	69	黄石市	Huangshi City	100	22.83	1	0	9047	64725.3	43.18	9731.83	173.945	294	2	2872	9047	22.83	64725.3	294	2	100		9731.83	173.945	2872	9.11019	0	3.12807	43.18	11.0779	5.68358	0.693147	5.15874	9.18316	7.96276
2008	69	黄石市	Huangshi City	84.6	24.55	0	0	1540	21630.3	39.1	2063.49	106.871	109	1	2966	1540	24.55	21630.3	109	1	84.6		2063.49	106.871	2966	7.33954	0	3.20071	39.1	9.98185	4.69135	0	4.67162	7.63215	7.99497
2007	69	黄石市	Huangshi City	82.56	23.86	0	0	450	18273.2	38.9	1597.35	119.641	102	1	2924	450	23.86	18273.2	102	1	82.56		1597.35	119.641	2924	6.10925	0	3.1722	38.9	9.81319	4.62497	0	4.78449	7.3761	7.98071
2016	69	黄石市	Huangshi City	100	33.31	0	0	1467	48353.7	36	8241.85	156.896	192	1	3729	1467	33.31	48353.7	192	1	100		8241.85	156.896	3729	7.29098	0	3.50586	36	10.7863	5.25749	0	5.05558	9.01698	8.2239
2013	69	黄石市	Huangshi City	100	29	0	0		43539.1	30.44	5724.81	190.76	171	2	3108	3216	29	43539.1	171	2	100		5724.81	190.76	3108	8.07589	0	3.3673	30.44	10.6814	5.14166	0.693147	5.25102	8.65256	8.04173
2014	69	黄石市	Huangshi City	100	29	0	0	3824	45966.1	32.01	6304.9	139.19	182	2	3721	3824	29	45966.1	182	2	100		6304.9	139.19	3721	8.24905	0	3.3673	32.01	10.7357	5.20401	0.693147	4.93584	8.74908	8.22175
2016	70	十堰市	Shiyan City	100	38.12	0	0		41067.5	40.17	9268.38	154.385	214	2	1380	2475	38.12	41067.5	214	2	100		9268.38	154.385	1380	7.814	0	3.64074	40.17	10.623	5.36598	0.693147	5.03945	9.13436	7.22984
2013	70	十堰市	Shiyan City	100	31.8	0	0		31167.9	36.14	6675.02	159.69	237	1	1805	2154.67	31.8	31167.9	237	1	100		6675.02	159.69	1805	7.67539	0	3.45947	36.14	10.3471	5.46806	0	5.07324	8.80613	7.49832
2014	70	十堰市	Shiyan City	100	32.16	0	0	2960	34605.8	36.6	7439.98	143.23	239	1	1821	2960	32.16	34605.8	239	1	100		7439.98	143.23	1821	7.99294	0	3.47072	36.6	10.4518	5.47646	0	4.96445	8.91462	7.50714
2019	70	十堰市	Shiyan City	100	32.99	1	0	128	58179.2	47.55	11761.4	173.734	258	3	1835	128	32.99	58179.2	258	3	100		11761.4	173.734	1835	4.85203	0	3.4962	47.55	10.9713	5.55296	1.09861	5.15753	9.37258	7.5148
2018	70	十堰市	Shiyan City	100	35.27	1	0		50369.5	42.69	10782.2	148.566	270	2	1789	139	35.27	50369.5	270	2	100		10782.2	148.566	1789	4.93447	0	3.56303	42.69	10.8271	5.59842	0.693147	5.00103	9.28565	7.48941
2007	70	十堰市	Shiyan City	95.93	21	0	0		11793.3	40.79	1548.82	78.6075	66	1	1539	3156	21	11793.3	66	1	95.93		1548.82	78.6075	1539	8.05706	0	3.04452	40.79	9.37529	4.18966	0	4.36447	7.34525	7.33889
2012	70	十堰市	Shiyan City	100	31.6	0	0		27620.8	36.02	6004.46	135.09	224	1	1766	1349.33	31.6	27620.8	224	1	100		6004.46	135.09	1766	7.20737	0	3.45316	36.02	10.2263	5.41165	0	4.90594	8.70026	7.47647
2008	70	十堰市	Shiyan City	95.84	23.06	0	0		13891.8	42.02	2034.42	84.8788	70	1	1638	3104	23.06	13891.8	70	1	95.84		2034.42	84.8788	1638	8.04045	0	3.1381	42.02	9.53905	4.2485	0	4.44122	7.61797	7.40123
2015	70	十堰市	Shiyan City	100	38.7	0	0	4800	37582.2	38.96	8893.06	148.25	241	2	1376	4800	38.7	37582.2	241	2	100		8893.06	148.25	1376	8.47637	0	3.65584	38.96	10.5343	5.4848	0.693147	4.9989	9.09303	7.22694
2017	70	十堰市	Shiyan City	100	31.71	1	0	150	47176.9	37.09	9865.7	148.138	260	2	1707	150	31.71	47176.9	260	2	100		9865.7	148.138	1707	5.01063	0	3.45663	37.09	10.7617	5.56068	0.693147	4.99815	9.19682	7.44249
2011	70	十堰市	Shiyan City	99.76	37.91	0	0	544	24433.1	35.53	5312.45	171.95	193	1	1680	544	37.91	24433.1	193	1	99.76		5312.45	171.95	1680	6.29895	0	3.63522	35.53	10.1037	5.26269	0	5.1472	8.57781	7.42655
2020	70	十堰市	Shiyan City	100	32.25	1	0	289	58304	48.67	14486.7	177.584	275	4	1910	289	32.25	58304	275	4	100		14486.7	177.584	1910	5.66643	0	3.47352	48.67	10.9734	5.61677	1.38629	5.17944	9.58099	7.55486
2006	70	十堰市	Shiyan City	95.24	20	0	0		9759.02	43.45	1236.16	104.609	60	1	1999	3208	20	9759.02	60	1	95.24		1236.16	104.609	1999	8.0734	0	2.99573	43.45	9.18595	4.09434	0	4.65023	7.11977	7.6004
2010	70	十堰市	Shiyan City	93.28	27.74	0	0	3000	20860.7	34.87	5914.09	126.01	163	1	1668	3000	27.74	20860.7	163	1	93.28		5914.09	126.01	1668	8.00637	0	3.32287	34.87	9.94562	5.09375	0	4.83636	8.68509	7.41938
2009	70	十堰市	Shiyan City	90.9	24.98	0	0	3052	15598.2	41.69	3230.39	91.95	85	1	1638	3052	24.98	15598.2	85	1	90.9		3230.39	91.95	1638	8.02355	0	3.21808	41.69	9.65491	4.44265	0	4.52125	8.08036	7.40123
2007	71	永州市	Yongzhou City	22.59	4.6	0	0	4736	8728.49	42.14	1259.95	37.4155	122	1	6091	4736	4.6	8728.49	122	1	22.59		1259.95	37.4155	6091	8.46295	0	1.52606	42.14	9.07435	4.80402	0	3.62209	7.13883	8.71457
2008	71	永州市	Yongzhou City			0	0	2700	10215.9	42.1	1644.41	40.0441	135		6111	2700	8.23333	10215.9	135	1	41.1133		1644.41	40.0441	6111	7.90101	0	2.10819	42.1	9.2317	4.90527	0	3.68998	7.40514	8.71785
2013	71	永州市	Yongzhou City	100	21.82	0	0	2148	18879.6	39.54	4138.03	203.7	151	1	5244	2148	21.82	18879.6	151	1	100		4138.03	203.7	5244	7.67229	0	3.08283	39.54	9.84584	5.01728	0	5.31665	8.32798	8.56484
2006	71	永州市	Yongzhou City			0	0		7178.31	43.42	914.069	35.9931	65		6002	6772	0.966667	7178.31	65	1	4.06667		914.069	35.9931	6002	8.82055	0	-0.0339017	43.42	8.87882	4.17439	0	3.58333	6.81791	8.69985
2009	71	永州市	Yongzhou City			0	0	1950	10909.8	40.33	2105.95	41.34	147		6514	1950	11.8667	10909.8	147	1	59.6367		2105.95	41.34	6514	7.57559	0	2.47373	40.33	9.29742	4.99043	0	3.72183	7.65252	8.78171
2010	71	永州市	Yongzhou City	78.16	15.5	0	0		12560.6	38.83	2364.52	41.11	173	1	6643	9855.5	15.5	12560.6	173	1	78.16		2364.52	41.11	6643	9.19579	0	2.74084	38.83	9.43832	5.15329	0	3.71625	7.76833	8.80132
2015	71	永州市	Yongzhou City	100	18.85	0	0	3201	22323.6	41.71	5560.31	40.77	154	1	5372	3201	18.85	22323.6	154	1	100		5560.31	40.77	5372	8.07122	0	2.93651	41.71	10.0134	5.03695	0	3.70795	8.62341	8.58896
2011	71	永州市	Yongzhou City	100	20.59	0	0	17761	14977.7	37.62	2873.82	39.8	181	1	5620	17761	20.59	14977.7	181	1	100		2873.82	39.8	5620	9.78476	0	3.02481	37.62	9.61432	5.1985	0	3.68387	7.9634	8.63409
2019	71	永州市	Yongzhou City	100	24.58	1	0		31319.9	51.59	7717.4	56.8898	216		5751	5200	24.58	31319.9	216	1	100		7717.4	56.8898	5751	8.55641	0	3.20193	51.59	10.352	5.37528	0	4.04111	8.95123	8.65713
2017	71	永州市	Yongzhou City	99.95	23.84	1	0	11000	25742.2	47.1	6727.08	44.3173	172	1	5586	11000	23.84	25742.2	172	1	99.95		6727.08	44.3173	5586	9.30565	0	3.17137	47.1	10.1559	5.14749	0	3.79137	8.8139	8.62802
2016	71	永州市	Yongzhou City	100	23.02	0	0	18000	24276.1	44.3	6189.54	43.3141	166	1	5422	18000	23.02	24276.1	166	1	100		6189.54	43.3141	5422	9.79813	0	3.13636	44.3	10.0973	5.11199	0	3.76848	8.73062	8.59822
2012	71	永州市	Yongzhou City	100	20.82	0	0	1980	17082	38.21	3546.72	40.23	194	1	5682	1980	20.82	17082	194	1	100		3546.72	40.23	5682	7.59085	0	3.03591	38.21	9.74578	5.26786	0	3.69461	8.17378	8.64506
2018	71	永州市	Yongzhou City	100	23.88	1	0	8100	27994.6	49.93	7144.3	44.3173	177		5745	8100	23.88	27994.6	177	1	100		7144.3	44.3173	5745	8.99962	0	3.17304	49.93	10.2398	5.17615	0	3.79137	8.87407	8.65608
2020	71	永州市	Yongzhou City	100	24.61	1	0		38013	49.34	9457.35	70.5453	232	1	5882	2300	24.61	38013	232	1	100		9457.35	70.5453	5882	7.74066	0	3.20315	49.34	10.5457	5.44674	0	4.25626	9.15455	8.67965
2014	71	永州市	Yongzhou City	100	22.24	0	0		20628.5	40.59	4817.96	39.47	146	2	5291	2674.5	22.24	20628.5	146	2	100		4817.96	39.47	5291	7.89152	0	3.10189	40.59	9.93443	4.98361	0.693147	3.67554	8.48011	8.57376
2013	74	珠海市	Zhuhai City	100	66.63	0	0	3050	153073	46.33	23207.2	289.41	345	2	2079	3050	66.63	153073	345	2	100		23207.2	289.41	2079	8.0229	0	4.19916	46.33	11.9387	5.84354	0.693147	5.66784	10.0522	7.63964
2020	74	珠海市	Zhuhai City	100	108.14	1	0	1280	145645	54.88	27657.8	586.849	1008	3	3689	1280	108.14	145645	1008	3	100		27657.8	586.849	3689	7.15461	0	4.68343	54.88	11.8889	6.91572	1.09861	6.37477	10.2277	8.21311
2017	74	珠海市	Zhuhai City	100	93.14	1	0		224805	50.06	41503	1169.48	668	3	3238	25685.3	93.14	224805	668	3	100		41503	1169.48	3238	10.1537	0	4.5341	50.06	12.323	6.50429	1.09861	7.06431	10.6335	8.08271
2016	74	珠海市	Zhuhai City	100	87.58	0	0	8528	193597	49.54	36274.6	1172.16	601	4	2315	8528	87.58	193597	601	4	100		36274.6	1172.16	2315	9.05111	0	4.47255	49.54	12.1735	6.3986	1.38629	7.0666	10.4989	7.74716
2011	74	珠海市	Zhuhai City	100	66.7	0	0		132541	42.99	17959.8	1103.22	315	2	2047	3154.5	66.7	132541	315	2	100		17959.8	1103.22	2047	8.05659	0	4.20021	42.99	11.7947	5.75257	0.693147	7.00599	9.79589	7.62413
2015	74	珠海市	Zhuhai City	100	81.5	0	0		180117	48.04	34572.4	1173.86	436	2	2472	6702	81.5	180117	436	2	100		34572.4	1173.86	2472	8.81016	0	4.4006	48.04	12.1014	6.07764	0.693147	7.06805	10.4508	7.81278
2018	74	珠海市	Zhuhai City	100	98.59	1	0		229507	49.09	45080.4	1112.43	872	3	3518	42842.7	98.59	229507	872	3	100		45080.4	1112.43	3518	10.6653	0	4.59097	49.09	12.3437	6.77079	1.09861	7.0143	10.7162	8.16565
2009	74	珠海市	Zhuhai City	67.25	52.06	0	0	2743	101185	44.85	11816.1	989.42	273	2	1579	2743	52.06	101185	273	2	67.25		11816.1	989.42	1579	7.91681	0	3.9524	44.85	11.5247	5.60947	0.693147	6.89712	9.37722	7.36455
2010	74	珠海市	Zhuhai City	92.34	57.75	0	0	5969	115390	42.55	15888.1	1032.94	291	2	1952	5969	57.75	115390	291	2	92.34		15888.1	1032.94	1952	8.69434	0	4.05612	42.55	11.6561	5.67332	0.693147	6.94016	9.67333	7.57661
2019	74	珠海市	Zhuhai City	100	118.3	1	0	60000	258346	53.84	46296	1071.47	905	3	3932	60000	118.3	258346	905	3	100		46296	1071.47	3932	11.0021	0	4.77322	53.84	12.4621	6.80793	1.09861	6.97679	10.7428	8.2769
2008	74	珠海市	Zhuhai City	72.16	50.14	0	0	216	99724.7	42.38	10615.2	903.669	275	2	1133	216	50.14	99724.7	275	2	72.16		10615.2	903.669	1133	5.37528	0	3.91482	42.38	11.5102	5.61677	0.693147	6.80646	9.27004	7.03262
2014	74	珠海市	Zhuhai City	100	80.16	0	0		169439	47.37	25035.9	1197.82	407	2	2403	4876	80.16	169439	407	2	100		25035.9	1197.82	2403	8.49208	0	4.38403	47.37	12.0403	6.00881	0.693147	7.08826	10.1281	7.78447
2007	74	珠海市	Zhuhai City	72.54	45.34	0	0	3708	93625.4	41.89	8654.61	826.763	257	2	880	3708	45.34	93625.4	257	2	72.54		8654.61	826.763	880	8.21825	0	3.81419	41.89	11.4471	5.54908	0.693147	6.71752	9.06585	6.77992
2012	74	珠海市	Zhuhai City	100	60.53	0	0	340	141066	45.78	19906.4	1155.78	343	2	1800	340	60.53	141066	343	2	100		19906.4	1155.78	1800	5.82895	0	4.10314	45.78	11.857	5.83773	0.693147	7.05253	9.8988	7.49554
2006	74	珠海市	Zhuhai City	40.11	22.3	0	0	54	80719.3	41.87	7609.86	711.886	268	1	1123	54	22.3	80719.3	268	1	40.11		7609.86	711.886	1123	3.98898	0	3.10459	41.87	11.2987	5.59099	0	6.56792	8.9372	7.02376
2013	75	汕头市	Shantou City	80.62	59.88	0	0	9430	28998.2	42.21	3541.94	551.25	356	2	4130	9430	59.88	28998.2	356	2	80.62		3541.94	551.25	4130	9.15165	0	4.09234	42.21	10.275	5.87493	0.693147	6.31219	8.17243	8.32603
2008	75	汕头市	Shantou City	64.01	42.8	0	0	2300	19242.8	40.24	1725.88	17.0065	370	1	3658	2300	42.8	19242.8	370	1	64.01		1725.88	17.0065	3658	7.74066	0	3.75654	40.24	9.86489	5.9135	0	2.8336	7.45349	8.20467
2017	75	汕头市	Shantou City	91.93	99.43	1	0	38400	41610.1	45.16	5869.61	19.1548	685	3	9739	38400	99.43	41610.1	685	3	91.93		5869.61	19.1548	9739	10.5558	0	4.59945	45.16	10.6361	6.52942	1.09861	2.95255	8.67754	9.18389
2014	75	汕头市	Shantou City	76.92	58.64	0	0		31403.4	42.01	3910.06	17.93	375	2	4146	9820	58.64	31403.4	375	2	76.92		3910.06	17.93	4146	9.19218	0	4.07142	42.01	10.3547	5.92693	0.693147	2.88647	8.27131	8.3299
2011	75	汕头市	Shantou City	65.4	45.63	0	0	1319	24097.9	43.29	2864.78	17.7	373	1	4031	1319	45.63	24097.9	373	1	65.4		2864.78	17.7	4031	7.18463	0	3.82057	43.29	10.0899	5.92158	0	2.87357	7.96025	8.30177
2012	75	汕头市	Shantou City	65.7	46.46	0	0		26740.7	42.41	3245.12	17.69	346	1	3978	5374.5	46.46	26740.7	346	1	65.7		3245.12	17.69	3978	8.58942	0	3.83859	42.41	10.1939	5.84644	0	2.873	8.08491	8.28853
2019	75	汕头市	Shantou City	100	143.87	1	0	19048	47097.9	48.01	6757.6	23.8809	808	6	10250	19048	143.87	47097.9	808	6	100		6757.6	23.8809	10250	9.85472	0	4.96891	48.01	10.76	6.69456	1.79176	3.17308	8.81842	9.23503
2018	75	汕头市	Shantou City	98	118.8	1	0		44148.5	44.8	5748.7	18.9859	948	5	9929	28724	118.8	44148.5	948	5	98		5748.7	18.9859	9929	10.2655	0	4.77744	44.8	10.6953	6.85435	1.60944	2.9437	8.65673	9.20322
2009	75	汕头市	Shantou City	64.13	43.03	0	0	130	20282.1	39.51	1945.26	17.85	312	1	3758	130	43.03	20282.1	312	1	64.13		1945.26	17.85	3758	4.86754	0	3.7619	39.51	9.91749	5.743	0	2.882	7.57315	8.23164
2020	75	汕头市	Shantou City	100	123.63	1	0	43250	49661	47.75	7768.37	55.2545	1315	6	10086	43250	123.63	49661	1315	6	100		7768.37	55.2545	10086	10.6747	0	4.81729	47.75	10.813	7.18159	1.79176	4.01195	8.95782	9.2189
2015	75	汕头市	Shantou City	92.6	72.93	0	0		33935.7	43.34	5104.39	18.18	383	3	4168	10210	72.93	33935.7	383	3	92.6		5104.39	18.18	4168	9.23112	0	4.2895	43.34	10.4322	5.94803	1.09861	2.90032	8.53786	8.33519
2007	75	汕头市	Shantou City	62.21	45.1	0	0		16974.2	41.53	1455.47	16.9163	353	2	13818	1819.5	45.1	16974.2	353	2	62.21		1455.47	16.9163	13818	7.50632	0	3.80888	41.53	9.73945	5.86647	0.693147	2.82828	7.28308	9.53373
2006	75	汕头市	Shantou City	54.12	38.3	0	0	1339	14886.1	41.37	1209.79	16.9496	375	1	14072	1339	38.3	14886.1	375	1	54.12		1209.79	16.9496	14072	7.19968	0	3.64545	41.37	9.60818	5.92693	0	2.83025	7.0982	9.55194
2016	75	汕头市	Shantou City	89.83	82.57	0	0	10600	37226.7	44.34	5290.55	19.4901	545	3	4277	10600	82.57	37226.7	545	3	89.83		5290.55	19.4901	4277	9.26861	0	4.41365	44.34	10.5248	6.30079	1.09861	2.96991	8.57368	8.36101
2010	75	汕头市	Shantou City	64.41	43.56	0	0		23067.2	38.56	2322.27	17.76	360	1	3793	724.5	43.56	23067.2	360	1	64.41		2322.27	17.76	3793	6.58548	0	3.77414	38.56	10.0462	5.8861	0	2.87695	7.7503	8.24091
2014	76	惠州市	Huizhou City	96.15	70.29	0	0	395	86093.8	38.74	10702.2	86.66	247	3	1308	395	70.29	86093.8	247	3	96.15		10702.2	86.66	1308	5.97889	0	4.25263	38.74	11.3632	5.50939	1.09861	4.46199	9.2782	7.17626
2008	76	惠州市	Huizhou City	86.48	37.43	0	0	1506	40470.5	34.12	3333.91	29.1243	154	2	1403	1506	37.43	40470.5	154	2	86.48		3333.91	29.1243	1403	7.31721	0	3.62247	34.12	10.6083	5.03695	0.693147	3.37157	8.1119	7.24637
2015	76	惠州市	Huizhou City	100	95.29	0	0	25435	87938.8	40.2	13612.6	95.71	267	5	1372	25435	95.29	87938.8	267	5	100		13612.6	95.71	1372	10.1439	0	4.55692	40.2	11.3844	5.58725	1.60944	4.56132	9.51875	7.22403
2010	76	惠州市	Huizhou City	100	47.91	0	0	1491	51291.3	35.15	5498.04	42.41	182	3	1172	1491	47.91	51291.3	182	3	100		5498.04	42.41	1172	7.3072	0	3.86932	35.15	10.8453	5.20401	1.09861	3.74738	8.61215	7.06647
2011	76	惠州市	Huizhou City	100	43.71	0	0	1586	61022.8	35.99	6624.2	64.15	166	5	1497	1586	43.71	61022.8	166	5	100		6624.2	64.15	1497	7.36897	0	3.77758	35.99	11.019	5.11199	1.60944	4.16122	8.79848	7.31122
2019	76	惠州市	Huizhou City	100	134.58	1	0	40000	107103	43.16	15767.1	127.688	483	4	2166	40000	134.58	107103	483	4	100		15767.1	127.688	2166	10.5966	0	4.90216	43.16	11.5816	6.18002	1.38629	4.84959	9.66568	7.68064
2007	76	惠州市	Huizhou City	91.01	36.97	0	0	2200	35315.2	33.98	2750.45	25.8206	144	2	644	2200	36.97	35315.2	144	2	91.01		2750.45	25.8206	644	7.69621	0	3.61011	33.98	10.4721	4.96981	0.693147	3.25117	7.91952	6.4677
2018	76	惠州市	Huizhou City	100	145	1	0	11723	107692	43.03	14283.9	104.565	328	4	2028	11723	145	107692	328	4	100		14283.9	104.565	2028	9.36931	0	4.97673	43.03	11.587	5.79301	1.38629	4.64981	9.56689	7.6148
2016	76	惠州市	Huizhou City	100	124.93	0	0	2699	93740.9	41.12	13985.6	103.385	285	6	1641	2699	124.93	93740.9	285	6	100		13985.6	103.385	1641	7.90064	0	4.82775	41.12	11.4483	5.65249	1.79176	4.63846	9.54578	7.40306
2017	76	惠州市	Huizhou City	100	158.48	1	0	12090	103810	41.31	15013.9	106.845	275	6	1830	12090	158.48	103810	275	6	100		15013.9	106.845	1830	9.40013	0	5.06563	41.31	11.5503	5.61677	1.79176	4.67138	9.61673	7.51207
2020	76	惠州市	Huizhou City	100	125.88	1	0	1366	70191	44.25	10517.7	107.221	614	5	2355	1366	125.88	70191	614	5	100		10517.7	107.221	2355	7.21964	0	4.83533	44.25	11.159	6.42	1.60944	4.67489	9.26082	7.7643
2006	76	惠州市	Huizhou City	24.26	12.7	0	0	400	30513.4	33.31	2155.03	27.4893	131	2	873	400	12.7	30513.4	131	2	24.26		2155.03	27.4893	873	5.99146	0	2.5416	33.31	10.3259	4.8752	0.693147	3.3138	7.67556	6.77194
2012	76	惠州市	Huizhou City	100	73.59	0	0	5448	69246.9	36.57	8016.47	71.07	174	4	1578	5448	73.59	69246.9	174	4	100		8016.47	71.07	1578	8.603	0	4.29851	36.57	11.1454	5.15906	1.38629	4.26366	8.98925	7.36391
2013	76	惠州市	Huizhou City	88.16	59.67	0	0	22784	77995.2	37	9560.03	282.23	205	3	1557	22784	59.67	77995.2	205	3	88.16		9560.03	282.23	1557	10.0338	0	4.08883	37	11.2644	5.32301	1.09861	5.64272	9.16535	7.35052
2009	76	惠州市	Huizhou City	88.5	34.25	0	0	1736	43615.2	37.85	4154.42	37.11	173	3	1332	1736	34.25	43615.2	173	3	88.5		4154.42	37.11	1332	7.45934	0	3.53369	37.85	10.6832	5.15329	1.09861	3.61389	8.33193	7.19444
2017	77	清远市	Qingyuan City	100	23.72	1	0		33623.3	54.87	6970.82	26.5783	164	1	2307	19668.1	23.72	33623.3	164	1	100		6970.82	26.5783	2307	9.88676	0	3.16632	54.87	10.423	5.09987	0	3.2801	8.84949	7.7437
2013	77	清远市	Qingyuan City	100	29.81	0	0	439	26672.5	45.25	4530.27	194.25	93	1	1231	439	29.81	26672.5	93	1	100		4530.27	194.25	1231	6.0845	0	3.39484	45.25	10.1914	4.5326	0	5.26915	8.41854	7.11558
2014	77	清远市	Qingyuan City	100	30.03	0	0		29050.2	44.17	5190.05	34.2	108	1	1269	5246.29	30.03	29050.2	108	1	100		5190.05	34.2	1269	8.56527	0	3.4022	44.17	10.2768	4.68213	0	3.53223	8.5545	7.14598
2006	77	清远市	Qingyuan City	100	10.8	0	0		10859.2	34.18	1244.78	17.8203	52	1	684	7415	10.8	10859.2	52	1	100		1244.78	17.8203	684	8.91126	0	2.37955	34.18	9.29277	3.95124	0	2.88034	7.12671	6.52796
2019	77	清远市	Qingyuan City	100	46.17	1	0		38071.8	51.23	8862.71	26.0966	213	1	1806	29282.7	46.17	38071.8	213	1	100		8862.71	26.0966	1806	10.2848	0	3.83233	51.23	10.5472	5.36129	0	3.26181	9.08961	7.49887
2007	77	清远市	Qingyuan City	75.64	10.06	0	0		14737.8	31.52	1537.16	19.3544	29	1	756	5675	10.06	14737.8	29	1	75.64		1537.16	19.3544	756	8.64383	0	2.30857	31.52	9.59817	3.3673	0	2.96292	7.33769	6.62804
2020	77	清远市	Qingyuan City	100	47.11	1	0	34090	44828	50.25	10373.9	28.1537	167	2	1831	34090	47.11	44828	167	2	100		10373.9	28.1537	1831	10.4368	0	3.85249	50.25	10.7106	5.11799	0.693147	3.33768	9.24705	7.51262
2012	77	清远市	Qingyuan City	100	22.64	0	0		25265.8	44.46	4239.84	26.59	45	1	919	458.5	22.64	25265.8	45	1	100		4239.84	26.59	919	6.12796	0	3.11972	44.46	10.1372	3.80666	0	3.28053	8.35228	6.82329
2015	77	清远市	Qingyuan City	100	30.65	0	0		30533.5	47	6991.34	32.01	146	1	1940	10053.6	30.65	30533.5	146	1	100		6991.34	32.01	1940	9.21568	0	3.42263	47	10.3266	4.98361	0	3.46605	8.85243	7.57044
2011	77	清远市	Qingyuan City	76.1	12.64	0	0	478	24082.4	41.4	3787.72	21.11	48	1	1772	478	12.64	24082.4	48	1	76.1		3787.72	21.11	1772	6.16961	0	2.53687	41.4	10.0892	3.8712	0	3.04975	8.23952	7.47986
2010	77	清远市	Qingyuan City	100	15.9	0	0	455	26318.3	32.33	3212.06	21.41	34	1	1760	455	15.9	26318.3	34	1	100		3212.06	21.41	1760	6.1203	0	2.76632	32.33	10.178	3.52636	0	3.06386	8.07467	7.47307
2008	77	清远市	Qingyuan City	100	10.52	0	0		18398.6	29.16	1877.46	20.8231	29	1	545	3935	10.52	18398.6	29	1	100		1877.46	20.8231	545	8.27767	0	2.35328	29.16	9.82003	3.3673	0	3.03606	7.53768	6.30079
2009	77	清远市	Qingyuan City	100	12.94	0	0	2195	21075.1	31.85	2447.36	20.64	17	1	2308	2195	12.94	21075.1	17	1	100		2447.36	20.64	2308	7.69394	0	2.56032	31.85	9.95585	2.83321	0	3.02723	7.80276	7.74414
2018	77	清远市	Qingyuan City	100	28.36	1	0		35331.7	50.54	7720.31	26.3959	213	6	1718	24475.4	28.36	35331.7	213	6	100		7720.31	26.3959	1718	10.1054	0	3.34498	50.54	10.4725	5.36129	1.79176	3.27321	8.95161	7.44892
2016	77	清远市	Qingyuan City	80.6	37.12	0	0		32122.9	47.97	7031.68	29.7035	159	1	2431	14860.9	37.12	32122.9	159	1	80.6		7031.68	29.7035	2431	9.60649	0	3.61416	47.97	10.3773	5.0689	0	3.39127	8.85818	7.79606
2020	78	东莞市	Dongguan City	100	489.61	1	0	1583	92176	45.88	8018.37	128.384	4514	10	3964	1583	489.61	92176	4514	10	100		8018.37	128.384	3964	7.36708	0	6.19361	45.88	11.4314	8.41494	2.30259	4.85502	8.98949	8.28501
2006	78	东莞市	Dongguan City	21.26	75.3	0	0	120	156052	41.4	8787.09	130.741	1087	3	4793	120	75.3	156052	1087	3	21.26		8787.09	130.741	4793	4.78749	0	4.32148	41.4	11.9579	6.99118	1.09861	4.87322	9.08104	8.47491
2008	78	东莞市	Dongguan City	29.02		0	0	95	211731	46.89	12342.1	163.87	16		2951	95	112.495	211731	16	3	29.02		12342.1	163.87	2951	4.55388	0	4.72291	46.89	12.2631	2.77259	1.09861	5.09908	9.42077	7.9899
2019	78	东莞市	Dongguan City	100	482.77	1	0		377769	43.16	34383	516.344	3242	9	3886	2006.5	482.77	377769	3242	9	100		34383	516.344	3886	7.60415	0	6.17954	43.16	12.842	8.08394	2.19722	6.24677	10.4453	8.26514
2014	78	东莞市	Dongguan City	66.37	252.27	0	0	1220	307279	52.14	23912.3	365.2	2532	8	2460	1220	252.27	307279	2532	8	66.37		23912.3	365.2	2460	7.10661	0	5.5305	52.14	12.6355	7.83676	2.07944	5.90045	10.0822	7.80792
2018	78	东莞市	Dongguan City	100	462.91	1	0	2430	356836	51.05	32991.6	535.819	3709	9	2779	2430	462.91	356836	3709	9	100		32991.6	535.819	2779	7.79565	0	6.13753	51.05	12.785	8.21852	2.19722	6.2838	10.404	7.92985
2011	78	东莞市	Dongguan City	41.15	155.57	0	0	5524	256244	49.65	19043.1	243.98	2137	6	2424	5524	155.57	256244	2137	6	41.15		19043.1	243.98	2424	8.61686	0	5.0471	49.65	12.4539	7.66716	1.79176	5.49709	9.85446	7.79317
2010	78	东莞市	Dongguan City	37.28	133.2	0	0	2296	233617	48.72	15917.4	210.67	1990	4	2404	2296	133.2	233617	1990	4	37.28		15917.4	210.67	2404	7.73892	0	4.89185	48.72	12.3614	7.59589	1.38629	5.35029	9.67517	7.78489
2017	78	东莞市	Dongguan City	100	392.57	1	0	1592	359341	0	31642	574.835	3690	9	2637	1592	392.57	359341	3690	9	100		31642	574.835	2637	7.37275	0	5.97271	0	12.792	8.21338	2.19722	6.35408	10.3622	7.8774
2016	78	东莞市	Dongguan City	100	303.36	0	0	1260	339686	53.17	29815.4	568.702	2865	7	2550	1260	303.36	339686	2865	7	100		29815.4	568.702	2550	7.13887	0	5.71492	53.17	12.7358	7.96032	1.94591	6.34336	10.3028	7.84385
2007	78	东莞市	Dongguan City	29.24	115.65	0	0	335	184043	42.8	11275.1	147.016	1841	3	5219	335	115.65	184043	1841	3	29.24		11275.1	147.016	5219	5.81413	0	4.75057	42.8	12.1229	7.51806	1.09861	4.99054	9.33035	8.56006
2009	78	东莞市	Dongguan City	29.78	109.34	0	0	6460	210592	51.17	12641.3	190.19	1867	3	2471	6460	109.34	210592	1867	3	29.78		12641.3	190.19	2471	8.77338	0	4.69446	51.17	12.2577	7.53209	1.09861	5.24802	9.44472	7.81238
2015	78	东莞市	Dongguan City	74.87	292.31	0	0	7843	321782	53.1	29805.7	587.8	2723	8	2417	7843	292.31	321782	2723	8	74.87		29805.7	587.8	2417	8.96738	0	5.67781	53.1	12.6816	7.90949	2.07944	6.37639	10.3025	7.79028
2012	78	东莞市	Dongguan City	54.43	209.21	0	0	716	267924	52.21	20619.5	280.11	2187	7	2443	716	209.21	267924	2187	7	54.43		20619.5	280.11	2443	6.57368	0	5.34334	52.21	12.4985	7.69029	1.94591	5.63518	9.93399	7.80098
2013	78	东莞市	Dongguan City	63.71	242.65	0	0		290631	53.75	23539.4	407.86	2379	8	2526	968	242.65	290631	2379	8	63.71		23539.4	407.86	2526	6.87523	0	5.49162	53.75	12.5798	7.77444	2.07944	6.01092	10.0664	7.83439
2009	79	中山市	zhongshan	100	26.79	0	0		105939	39.37	7920.8	233.99	112	2	2021	7875.67	26.79	105939	112	2	100		7920.8	233.99	2021	8.97153	0	3.28803	39.37	11.5706	4.7185	0.693147	5.45528	8.97725	7.61135
2019	79	中山市	zhongshan	100	163.68	1	0	16633	169454	48.91	22498.9	290.262	1022	7	3607	16633	163.68	169454	1022	7	100		22498.9	290.262	3607	9.71914	0	5.09791	48.91	12.0403	6.92952	1.94591	5.67079	10.0212	8.19063
2016	79	中山市	zhongshan	100	26.37	0	0		198930	45.5	22788.6	304.131	776	3	2876	3885	26.37	198930	776	3	100		22788.6	304.131	2876	8.26488	0	3.27223	45.5	12.2007	6.65415	1.09861	5.71746	10.034	7.96416
2007	79	中山市	zhongshan	94.58	30.55	0	0	6451	85294.2	36.08	6045.88	221.647	385	1	2419	6451	30.55	85294.2	385	1	94.58		6045.88	221.647	2419	8.77199	0	3.41936	36.08	11.3539	5.95324	0	5.40108	8.70713	7.79111
2006	79	中山市	zhongshan	100	16.6	0	0	16105	72846.6	35.33	4523.82	172.058	108	2	2169	16105	16.6	72846.6	108	2	100		4523.82	172.058	2169	9.68689	0	2.8094	35.33	11.1961	4.68213	0.693147	5.14783	8.41711	7.68202
2017	79	中山市	zhongshan	100	26.92	1	0	770	201783	0	26781.3	322.958	706	4	3084	770	26.92	201783	706	4	100		26781.3	322.958	3084	6.64639	0	3.29287	0	12.2149	6.55961	1.38629	5.77752	10.1955	8.03398
2020	79	中山市	zhongshan	100	52.98	1	0	14093	71478	48.32	8479.24	126.824	1191	5	2694	14093	52.98	71478	1191	5	100		8479.24	126.824	2694	9.55343	0	3.96991	48.32	11.1771	7.08255	1.60944	4.8428	9.04538	7.89878
2010	79	中山市	zhongshan	100	28.14	0	0	8588	124055	39.22	9776.72	236.53	404	2	3492	8588	28.14	124055	404	2	100		9776.72	236.53	3492	9.05812	0	3.33719	39.22	11.7285	6.00141	0.693147	5.46608	9.18776	8.15823
2012	79	中山市	zhongshan	100	58.3	0	0	2790	160595	42	14161.2	238.99	460	2	4468	2790	58.3	160595	460	2	100		14161.2	238.99	4468	7.9338	0	4.0656	42	11.9866	6.13123	0.693147	5.47642	9.55826	8.4047
2013	79	中山市	zhongshan	100	24.16	0	0		171248	42	15357.5	303.26	456	3	2652	4193.33	24.16	171248	456	3	100		15357.5	303.26	2652	8.34125	0	3.1847	42	12.0509	6.12249	1.09861	5.71459	9.63936	7.88307
2018	79	中山市	zhongshan			1	0	210	205237	49.3	24739.7	322.958	278		1721	210	95.3	205237	278	5.5	100		24739.7	322.958	1721	5.34711	0	4.55703	49.3	12.2319	5.62762	1.70475	5.77752	10.1162	7.45066
2015	79	中山市	zhongshan	100	24.97	0	0	7000	189692	43.55	22319.5	251.77	595	3	2809	7000	24.97	189692	595	3	100		22319.5	251.77	2809	8.85366	0	3.21767	43.55	12.1532	6.38856	1.09861	5.52852	10.0132	7.94058
2014	79	中山市	zhongshan	100	25.3	0	0		180846	42.34	16736.9	256.25	526	3	2739	5596.67	25.3	180846	526	3	100		16736.9	256.25	2739	8.62993	0	3.2308	42.34	12.1054	6.2653	1.09861	5.54615	9.72537	7.91535
2008	79	中山市	zhongshan	100	27.44	0	0		96190.6	36.46	6939.76	220.529	114	1	2520	7163.33	27.44	96190.6	114	1	100		6939.76	220.529	2520	8.87673	0	3.312	36.46	11.4741	4.7362	0	5.39603	8.84502	7.83201
2011	79	中山市	zhongshan	100	28.4	0	0	29963	145534	41.56	12770.2	241.08	382	2	4460	29963	28.4	145534	382	2	100		12770.2	241.08	4460	10.3077	0	3.34639	41.56	11.8882	5.94542	0.693147	5.48513	9.45487	8.40291
2016	80	南宁市	Nanning City	99.04	106.28	0	0	46524	49246.4	50.79	7805.58	536.905	4748	3	3637	46524	106.28	49246.4	4748	3	99.04		7805.58	536.905	3637	10.7477	0	4.66608	50.79	10.8046	8.46548	1.09861	6.28582	8.96259	8.19891
2018	80	南宁市	Nanning City	100	126.14	1	1		52229.6	59.1	9052.99	557.233	4795	3	4178	6209.5	126.14	52229.6	4795	3	100		9052.99	557.233	4178	8.73383	1	4.83739	59.1	10.8634	8.47533	1.09861	6.32298	9.11085	8.33759
2009	80	南宁市	Nanning City	100	52.35	0	0		21847.2	51.48	2916.63	369.07	529	2	2525	9553.5	52.35	21847.2	529	2	100		2916.63	369.07	2525	9.16466	0	3.95795	51.48	9.99183	6.27099	0.693147	5.91099	7.97818	7.834
2012	80	南宁市	Nanning City	100	75.79	0	0		35083.1	48.72	5276.94	445.76	585	2	2950	5973.33	75.79	35083.1	585	2	100		5276.94	445.76	2950	8.69506	0	4.32797	48.72	10.4655	6.37161	0.693147	6.09978	8.5711	7.98956
2014	80	南宁市	Nanning City	100	91.38	0	0	8323	43145.1	48.51	6383.11	488.15	1375	1	3242	8323	91.38	43145.1	1375	1	100		6383.11	488.15	3242	9.02678	0	4.51503	48.51	10.6723	7.22621	0	6.19062	8.76141	8.08394
2020	80	南宁市	Nanning City	100	137.6	1	1	114196	54669	65.76	9369.78	650.007	4910	3	4539	114196	137.6	54669	4910	3	100		9369.78	650.007	4539	11.6457	1	4.92435	65.76	10.9091	8.49903	1.09861	6.47698	9.14524	8.42046
2015	80	南宁市	Nanning City	100	107.44	0	0	11725	46067.9	49.68	7115.67	506.86	4551	1	3411	11725	107.44	46067.9	4551	1	100		7115.67	506.86	3411	9.36948	0	4.67693	49.68	10.7379	8.4231	0	6.22823	8.87005	8.13476
2019	80	南宁市	Nanning City	100	142.41	1	1	8993	57634.3	65.55	10092.1	628.055	5261	3	4386	8993	142.41	57634.3	5261	3	100		10092.1	628.055	4386	9.1042	1	4.95871	65.55	10.9619	8.56808	1.09861	6.44263	9.21951	8.38617
2008	80	南宁市	Nanning City	100	52.28	0	0	1247	19029	49.91	2401.12	422.738	481	2	2485	1247	52.28	19029	481	2	100		2401.12	422.738	2485	7.1285	0	3.95661	49.91	9.85372	6.17587	0.693147	6.04675	7.78369	7.81803
2013	80	南宁市	Nanning City	100	88.15	0	0	30	38701.6	47.89	5775.78	163.71	1289	1	2937	30	88.15	38701.6	1289	1	100		5775.78	163.71	2937	3.4012	0	4.47904	47.89	10.5636	7.16162	0	5.0981	8.66143	7.98514
2010	80	南宁市	Nanning City	100	57.85	0	0	17860	25450.1	50.21	3693.66	390.78	557	2	2599	17860	57.85	25450.1	557	2	100		3693.66	390.78	2599	9.79032	0	4.05785	50.21	10.1445	6.32256	0.693147	5.96814	8.21437	7.86288
2011	80	南宁市	Nanning City	100	64.5	0	0		31081.3	48.67	4248.88	415.78	585	2	2866	11916.7	64.5	31081.3	585	2	100		4248.88	415.78	2866	9.38569	0	4.16667	48.67	10.3444	6.37161	0.693147	6.03016	8.35441	7.96067
2017	80	南宁市	Nanning City	100	127.41	1	1	3426	54409.9	53.66	8538.58	564.623	4874	4	3853	3426	127.41	54409.9	4874	4	100		8538.58	564.623	3853	8.13915	1	4.84741	53.66	10.9043	8.49167	1.38629	6.33616	9.05235	8.25661
2006	80	南宁市	Nanning City	100	41.1	0	0	1793	12950.8	50.39	1385.32	301.761	296	2	2393	1793	41.1	12950.8	296	2	100		1385.32	301.761	2393	7.49165	0	3.71601	50.39	9.46891	5.69036	0.693147	5.70963	7.23369	7.7803
2007	80	南宁市	Nanning City	100	49.25	0	0	1008	15640	50.4	1726.39	348.751	348	2	2383	1008	49.25	15640	348	2	100		1726.39	348.751	2383	6.91572	0	3.89691	50.4	9.65759	5.8522	0.693147	5.85436	7.45379	7.77611
2018	81	柳州市	Liuzhou City	100	64.23	1	0		78298.6	40.93	10882.9	211.337	523	1	3649	43288.5	64.23	78298.6	523	1	100		10882.9	211.337	3649	10.6756	0	4.16247	40.93	11.2683	6.25958	0	5.35345	9.29495	8.20221
2006	81	柳州市	Liuzhou City	100	29.4	0	0	621	17262.6	33.87	1736.71	119.262	182	1	3400	621	29.4	17262.6	182	1	100		1736.71	119.262	3400	6.43133	0	3.38099	33.87	9.7563	5.20401	0	4.78132	7.45975	8.13153
2010	81	柳州市	Liuzhou City	100	33.27	0	0		35292.4	27.82	4159.3	170.29	353	1	3223	2816.33	33.27	35292.4	353	1	100		4159.3	170.29	3223	7.94319	0	3.50466	27.82	10.4714	5.86647	0	5.1375	8.3331	8.07807
2020	81	柳州市	Liuzhou City	100	70.15	1	0	57027	77148	45.48	11288	248.659	799	1	3741	57027	70.15	77148	799	1	100		11288	248.659	3741	10.9513	0	4.25064	45.48	11.2535	6.68336	0	5.51608	9.33149	8.22711
2007	81	柳州市	Liuzhou City	100	30.77	0	0	814	20831	31.78	2067.11	132.259	199	1	3489	814	30.77	20831	199	1	100		2067.11	132.259	3489	6.70196	0	3.42654	31.78	9.9442	5.29331	0	4.88476	7.63391	8.15737
2016	81	柳州市	Liuzhou City	100	53.97	0	0		64169.4	37.75	8796.79	198.086	506	1	3581	29550	53.97	64169.4	506	1	100		8796.79	198.086	3581	10.2938	0	3.98843	37.75	11.0693	6.22654	0	5.2887	9.08214	8.1834
2014	81	柳州市	Liuzhou City	100	44.35	0	0		58441.6	33.45	6922.6	182.59	471	1	3466	15811.5	44.35	58441.6	471	1	100		6922.6	182.59	3466	9.66849	0	3.79211	33.45	10.9758	6.15486	0	5.20724	8.84255	8.15076
2008	81	柳州市	Liuzhou City	100	29.7	0	0	183	24934.3	30.13	2640.67	148.561	298	1	3540	183	29.7	24934.3	298	1	100		2640.67	148.561	3540	5.20949	0	3.39115	30.13	10.124	5.69709	0	5.001	7.87879	8.17188
2019	81	柳州市	Liuzhou City	100	69.68	1	0		79390.9	43.25	12668.4	240.89	694	1	3769	50157.8	69.68	79390.9	694	1	100		12668.4	240.89	3769	10.8229	0	4.24391	43.25	11.2821	6.54247	0	5.48434	9.44687	8.23456
2015	81	柳州市	Liuzhou City	100	49.83	0	0		60233.1	36.11	8115.88	189.42	493	1	3517	22680.8	49.83	60233.1	493	1	100		8115.88	189.42	3517	10.0293	0	3.90862	36.11	11.006	6.20051	0	5.24397	9.00158	8.16536
2009	81	柳州市	Liuzhou City	100	30.87	0	0	3188	28459.4	30.51	3468.17	161.74	296	1	2886	3188	30.87	28459.4	296	1	100		3468.17	161.74	2886	8.06715	0	3.42978	30.51	10.2562	5.69036	0	5.08599	8.15138	7.96763
2012	81	柳州市	Liuzhou City	97.48	36.33	0	0	2073	48901.6	28.88	5940.64	183.84	416	1	3360	2073	36.33	48901.6	416	1	97.48		5940.64	183.84	3360	7.63675	0	3.59264	28.88	10.7976	6.03069	0	5.21407	8.68957	8.1197
2017	81	柳州市	Liuzhou City	100	61.78	1	0		71205.2	39.98	9678.66	212.979	486	1	3565	36419.2	61.78	71205.2	486	1	100		9678.66	212.979	3565	10.5029	0	4.12358	39.98	11.1733	6.18621	0	5.3612	9.17768	8.17892
2013	81	柳州市	Liuzhou City	100	39.47	0	0		53975.7	28.65	6460.34	389.35	448	1	3426	8942.25	39.47	53975.7	448	1	100		6460.34	389.35	3426	9.09854	0	3.67554	28.65	10.8963	6.10479	0	5.96448	8.77344	8.13915
2011	81	柳州市	Liuzhou City	97.49	34.95	0	0		42148.2	27.86	4916.97	177.99	424	1	3295	2444.67	34.95	42148.2	424	1	97.49		4916.97	177.99	3295	7.80166	0	3.55392	27.86	10.6489	6.04973	0	5.18173	8.50045	8.10016
2009	82	梧州市	Wuzhou City	88.35	8.04	0	0	90	14347.9	30.31	2277.98	34.58	36	1	1262	90	8.04	14347.9	36	1	88.35		2277.98	34.58	1262	4.49981	0	2.08443	30.31	9.57136	3.58352	0	3.54328	7.73104	7.14045
2020	82	梧州市	Wuzhou City	100	22.04	1	0	27	38214	48.47	10229	98.7163	550	2	1254	27	22.04	38214	550	2	100		10229	98.7163	1254	3.29584	0	3.09286	48.47	10.551	6.30992	0.693147	4.59225	9.23298	7.13409
2017	82	梧州市	Wuzhou City	100	20.76	1	0		38341.1	40.48	6942.68	59.5862	145	1	1264	32809.5	20.76	38341.1	145	1	100		6942.68	59.5862	1264	10.3985	0	3.03303	40.48	10.5543	4.97673	0	4.08742	8.84544	7.14204
2019	82	梧州市	Wuzhou City	100	21.8	1	0	65159	28073.7	49.22	8319.06	71.4193	479	1	1326	65159	21.8	28073.7	479	1	100		8319.06	71.4193	1326	11.0846	0	3.08191	49.22	10.2426	6.1717	0	4.26857	9.0263	7.18992
2016	82	梧州市	Wuzhou City	100	20.88	0	0		33880.4	30.86	6570.17	55.1474	123	1	1275	16634.8	20.88	33880.4	123	1	100		6570.17	55.1474	1275	9.71925	0	3.03879	30.86	10.4306	4.81218	0	4.01001	8.7903	7.1507
2013	82	梧州市	Wuzhou City	100	11.56	0	0		29497.6	22.34	5243.33	155.27	63	1	1379	173.333	11.56	29497.6	63	1	100		5243.33	155.27	1379	5.15522	0	2.44755	22.34	10.2921	4.14314	0	5.04517	8.56471	7.22911
2015	82	梧州市	Wuzhou City	100	18.59	0	0	460	31361.5	30.8	6243.54	46.43	123	1	1253	460	18.59	31361.5	123	1	100		6243.54	46.43	1253	6.13123	0	2.92262	30.8	10.3533	4.81218	0	3.83795	8.7393	7.1333
2014	82	梧州市	Wuzhou City	100	15.66	0	0		31290.5	28.1	5554.85	41.73	68	1	1196	316.667	15.66	31290.5	68	1	100		5554.85	41.73	1196	5.75785	0	2.75111	28.1	10.3511	4.21951	0	3.73122	8.62243	7.08674
2010	82	梧州市	Wuzhou City	100	8.01	0	0		17753	27.29	2777.71	35.05	37	1	1362	60	8.01	17753	37	1	100		2777.71	35.05	1362	4.09434	0	2.08069	27.29	9.78431	3.61092	0	3.55678	7.92938	7.21671
2008	82	梧州市	Wuzhou City	90.6	13.5	0	0	2642	12775.3	29.53	1625.54	31.8806	36	1	1289	2642	13.5	12775.3	36	1	90.6		1625.54	31.8806	1289	7.87929	0	2.60269	29.53	9.45527	3.58352	0	3.462	7.3936	7.16162
2018	82	梧州市	Wuzhou City	100	20.97	1	0		29257	45.62	7438	59.2457	197	1	1297	48984.2	20.97	29257	197	1	100		7438	59.2457	1297	10.7993	0	3.04309	45.62	10.2839	5.2832	0	4.08169	8.91436	7.16781
2011	82	梧州市	Wuzhou City	100	9.34	0	0	30	22443.4	24.19	3618.71	39.42	54	1	1368	30	9.34	22443.4	54	1	100		3618.71	39.42	1368	3.4012	0	2.23431	24.19	10.0188	3.98898	0	3.67427	8.19387	7.2211
2012	82	梧州市	Wuzhou City	100	8.82	0	0	30	25268	24.32	4831.89	47.41	61	1	1374	30	8.82	25268	61	1	100		4831.89	47.41	1374	3.4012	0	2.17702	24.32	10.1373	4.11087	0	3.85883	8.48299	7.22548
2007	82	梧州市	Wuzhou City			0	0	3428	10303.8	29.7	1407.51	29.489	28		1271	3428	18.96	10303.8	28	1	92.85		1407.51	29.489	1271	8.13973	0	2.94233	29.7	9.24027	3.33221	0	3.38402	7.24958	7.14756
2006	82	梧州市	Wuzhou City			0	0	6278	8773.48	33.73	1097.96	29.3816	30		1258	6278	24.42	8773.48	30	1	95.1		1097.96	29.3816	1258	8.74481	0	3.1954	33.73	9.07949	3.4012	0	3.38037	7.00121	7.13728
2019	83	北海市	Beihai City	100	41.76	1	0	940	72277.8	40.84	11142.2	280.506	227	1	555	940	41.76	72277.8	227	1	100		11142.2	280.506	555	6.84588	0	3.73194	40.84	11.1883	5.42495	0	5.63659	9.3185	6.31897
2014	83	北海市	Beihai City	100	23.38	0	0		50561.9	29.22	6200.08	128.77	196	1	430	657.5	23.38	50561.9	196	1	100		6200.08	128.77	430	6.48844	0	3.15188	29.22	10.8309	5.27811	0	4.85803	8.73232	6.06379
2020	83	北海市	Beihai City	100	37.56	1	0	4320		45.73	11504.3	265.281	285	1	555	4320	37.56	76392.6	285	1	100		11504.3	265.281	555	8.37101	0	3.62594	45.73	11.2436	5.65249	0	5.58079	9.35048	6.31897
2018	83	北海市	Beihai City	100	32.77	1	0	1034	68163	35.35	9861.25	190.865	174	1	520	1034	32.77	68163	174	1	100		9861.25	190.865	520	6.94119	0	3.48951	35.35	11.1297	5.15906	0	5.25157	9.19637	6.25383
2012	83	北海市	Beihai City	100	14.77	0	0	3217	37524.8	30.55	5873.35	144.58	148	1	375	3217	14.77	37524.8	148	1	100		5873.35	144.58	375	8.0762	0	2.6926	30.55	10.5328	4.99721	0	4.97383	8.67818	5.92693
2011	83	北海市	Beihai City	100	14.5	0	0		29576.2	34.99	5041.27	155.13	88	1	379	6698.5	14.5	29576.2	88	1	100		5041.27	155.13	379	8.80964	0	2.67415	34.99	10.2947	4.47734	0	5.04426	8.52541	5.93754
2010	83	北海市	Beihai City	100	14.85	0	0	10180	23829.8	35.75	3778.29	136.53	71	1	358	10180	14.85	23829.8	71	1	100		3778.29	136.53	358	9.22818	0	2.698	35.75	10.0787	4.26268	0	4.91654	8.23703	5.88053
2016	83	北海市	Beihai City	100	30.36	0	0		57853.4	31.37	8623.94	188.098	151	1	467	1222.5	30.36	57853.4	151	1	100		8623.94	188.098	467	7.10865	0	3.41313	31.37	10.9657	5.01728	0	5.23696	9.0623	6.14633
2006	83	北海市	Beihai City	94.16	10	0	0		13129.1	34.03	1647.44	48.1126	51	1	604	24106	10	13129.1	51	1	94.16		1647.44	48.1126	604	10.0902	0	2.30259	34.03	9.48259	3.93183	0	3.87354	7.40698	6.40357
2009	83	北海市	Beihai City	100	17.71	0	0		19834.6	38.4	3183.44	99.18	64	1	352	13661.5	17.71	19834.6	64	1	100		3183.44	99.18	352	9.52234	0	2.87413	38.4	9.89518	4.15888	0	4.59694	8.06572	5.86363
2013	83	北海市	Beihai City	100	17.01	0	0	375	43388.3	29.73	5881.6	343.26	150	1	428	375	17.01	43388.3	150	1	100		5881.6	343.26	428	5.92693	0	2.8338	29.73	10.6779	5.01063	0	5.83849	8.67958	6.05912
2007	83	北海市	Beihai City	100	14.8	0	0		15774.2	36.82	2148.68	59.0519	61	1	608	20624.5	14.8	15774.2	61	1	100		2148.68	59.0519	608	9.93423	0	2.69463	36.82	9.66613	4.11087	0	4.07842	7.67261	6.41017
2017	83	北海市	Beihai City	100	26.87	1	0	1505	70276.7	27.8	9008.78	194.137	174	1	486	1505	26.87	70276.7	174	1	100		9008.78	194.137	486	7.31655	0	3.29101	27.8	11.1602	5.15906	0	5.26856	9.10595	6.18621
2015	83	北海市	Beihai City	100	24.74	0	0		51877.4	31.67	7570.19	140.13	138	1	458	940	24.74	51877.4	138	1	100		7570.19	140.13	458	6.84588	0	3.20842	31.67	10.8566	4.92725	0	4.94257	8.93197	6.12687
2008	83	北海市	Beihai City	100	16.14	0	0		19902.3	34.18	1981.83	83.3428	64	1	622	17143	16.14	19902.3	64	1	100		1981.83	83.3428	622	9.74934	0	2.7813	34.18	9.89859	4.15888	0	4.42296	7.59178	6.43294
2019	84	钦州市	Qinzhou City	100	26.63	1	0		32440.2	46.07	5367.94	63.6283	942	2	1086	3820.25	26.63	32440.2	942	2	100		5367.94	63.6283	1086	8.24807	0	3.28204	46.07	10.3872	6.848	0.693147	4.15306	8.5882	6.99026
2009	84	钦州市	Qinzhou City	100	11.7	0	0	3728	10678.3	35.2	1791.69	58.75	30	1	2571	3728	11.7	10678.3	30	1	100		1791.69	58.75	2571	8.22363	0	2.45959	35.2	9.27597	3.4012	0	4.07329	7.49091	7.85205
2016	84	钦州市	Qinzhou City	100	14.85	0	0	2693	26944.9	36.21	4744.94	71.941	81	2	1022	2693	14.85	26944.9	81	2	100		4744.94	71.941	1022	7.89841	0	2.698	36.21	10.2015	4.39445	0.693147	4.27585	8.46483	6.92952
2014	84	钦州市	Qinzhou City	86.65	15.36	0	0		21267.8	37.68	3532.21	44.03	62	1	935	1941.5	15.36	21267.8	62	1	86.65		3532.21	44.03	935	7.57122	0	2.73177	37.68	9.96495	4.12713	0	3.78487	8.16968	6.84055
2015	84	钦州市	Qinzhou City	100	15.62	0	0		23371.1	37.85	4723.14	54.33	78	1	1022	2317.25	15.62	23371.1	78	1	100		4723.14	54.33	1022	7.74814	0	2.74855	37.85	10.0593	4.35671	0	3.99508	8.46023	6.92952
2006	84	钦州市	Qinzhou City	0.27		0	0	2116	7031	29.99	714.528	14.2529	54	1	2993	2116	10.82	7031	54	1	0.27		714.528	14.2529	2993	7.65728	0	2.3814	29.99	8.85809	3.98898	0	2.65696	6.57162	8.00403
2010	84	钦州市	Qinzhou City	100	12.76	0	0	2902	13431.3	32.64	2074.72	58.27	31	1	2362	2902	12.76	13431.3	31	1	100		2074.72	58.27	2362	7.97316	0	2.54631	32.64	9.50534	3.43399	0	4.06509	7.63758	7.76726
2013	84	钦州市	Qinzhou City	91.18	15.25	0	0		19010.1	33.85	3369.24	242.88	57	1	871	1565.75	15.25	19010.1	57	1	91.18		3369.24	242.88	871	7.35612	0	2.72458	33.85	9.85273	4.04305	0	5.49257	8.12244	6.76964
2007	84	钦州市	Qinzhou City	78.73	12.36	0	0	60	8537.34	30.53	923.217	39.7652	23	1	1177	60	12.36	8537.34	23	1	78.73		923.217	39.7652	1177	4.09434	0	2.51446	30.53	9.05221	3.13549	0	3.68299	6.82786	7.07072
2018	84	钦州市	Qinzhou City	100	25.18	1	0		31131.7	39.75	5367.06	46.5666	157	2	1058	3444.5	25.18	31131.7	157	2	100		5367.06	46.5666	1058	8.14453	0	3.22605	39.75	10.346	5.05625	0.693147	3.84088	8.58804	6.96414
2020	84	钦州市	Qinzhou City	100	28.49	1	0		42054	51.51	7214.57	92.2326	673	2	1117	4196	28.49	42054	673	2	100		7214.57	92.2326	1117	8.34189	0	3.34955	51.51	10.6467	6.51175	0.693147	4.52431	8.88386	7.0184
2017	84	钦州市	Qinzhou City	100	14.99	1	0		31869	42.96	4994.67	46.9073	157	2	1066	3068.75	14.99	31869	157	2	100		4994.67	46.9073	1066	8.02903	0	2.70738	42.96	10.3694	5.05625	0.693147	3.84817	8.51613	6.97167
2011	84	钦州市	Qinzhou City	99.93	13.97	0	0	1685	16529.9	30.91	2479.1	42.59	39	1	2483	1685	13.97	16529.9	39	1	99.93		2479.1	42.59	2483	7.42952	0	2.63691	30.91	9.71293	3.66356	0	3.75162	7.81565	7.81722
2012	84	钦州市	Qinzhou City	95.69	14.43	0	0	1190	17649.3	34.04	3127.77	36.47	50	1	815	1190	14.43	17649.3	50	1	95.69		3127.77	36.47	815	7.08171	0	2.66931	34.04	9.77845	3.91202	0	3.59649	8.04808	6.70319
2008	84	钦州市	Qinzhou City	81.67	13.9	0	0		10354.3	31.54	1338.73	62.5031	26		1378	1894	13.9	10354.3	26	1	81.67		1338.73	62.5031	1378	7.54645	0	2.63189	31.54	9.24516	3.2581	0	4.13522	7.19948	7.22839
2011	85	贵港市	Guigang City	85.28	8.4	0	0	874	11954.1	36.07	2009.97	4.56	79	1	1359	874	8.4	11954.1	79	1	85.28		2009.97	4.56	1359	6.77308	0	2.12823	36.07	9.38883	4.36945	0	1.51732	7.60588	7.2145
2013	85	贵港市	Guigang City	98.5	18.42	0	0		13786.9	37.45	2609.87	281.09	95	1	1309	3953	18.42	13786.9	95	1	98.5		2609.87	281.09	1309	8.28223	0	2.91344	37.45	9.53147	4.55388	0	5.63868	7.86706	7.17702
2012	85	贵港市	Guigang City	97	10.33	0	0	789	12817.2	37.86	2382.39	3.24	80	1	1274	789	10.33	12817.2	80	1	97		2382.39	3.24	1274	6.67077	0	2.33505	37.86	9.45854	4.38203	0	1.17557	7.77586	7.14992
2014	85	贵港市	Guigang City	98.67	20.81	0	0		14826.9	39.62	2708.77	558.94	95	1	1428	7117	20.81	14826.9	95	1	98.67		2708.77	558.94	1428	8.87024	0	3.03543	39.62	9.6042	4.55388	0	6.32604	7.90425	7.26403
2018	85	贵港市	Guigang City	100	18.72	1	0		20853.4	40.83	4702.43		130	2	1415	2832.75	18.72	20853.4	130	2	100		4702.43	1670.34	1415	7.949	0	2.92959	40.83	9.94527	4.86754	0.693147	7.42078	8.45583	7.25488
2007	85	贵港市	Guigang City	98.45	14.6	0	0	843	6876.01	35.43	718.308		43	1	1270	843	14.6	6876.01	43	1	98.45		718.308	7.24	1270	6.73697	0	2.68102	35.43	8.83579	3.7612	0	1.97962	6.5769	7.14677
2009	85	贵港市	Guigang City	96.93	9.8	0	0	1250	8588.22	36.23	1260.33	5.5	62	1	1299	1250	9.8	8588.22	62	1	96.93		1260.33	5.5	1299	7.1309	0	2.28238	36.23	9.05815	4.12713	0	1.70475	7.13913	7.16935
2010	85	贵港市	Guigang City	97.59	11.32	0	0	1396	10398	34.58	1733.43	4.63	69	1	1340	1396	11.32	10398	69	1	97.59		1733.43	4.63	1340	7.24137	0	2.42657	34.58	9.24937	4.23411	0	1.53256	7.45786	7.20043
2008	85	贵港市	Guigang City	89.71	13.77	0	0	681	7941.01	35.27	945.297		45	1	1291	681	13.77	7941.01	45	1	89.71		945.297	6.37	1291	6.52356	0	2.62249	35.27	8.97979	3.80666	0	1.8516	6.8515	7.16317
2006	85	贵港市	Guigang City			0	0	372	5537.68	38.12	570.611		26		2534	372	15.43	5537.68	26	1	107.19		570.611	8.11	2534	5.91889	0	2.73631	38.12	8.61933	3.2581	0	2.0931	6.34671	7.83755
2017	85	贵港市	Guigang City	100	19.12	1	0		19463.7	46.08	4207.29		126	2	1483	5315.5	19.12	19463.7	126	2	100		4207.29	1392.49	1483	8.57838	0	2.95073	46.08	9.87631	4.83628	0.693147	7.23885	8.34457	7.30182
2019	85	贵港市	Guigang City	100	15.5	1	0	350	22265.5	46.29	5187.45		278	2	1444	350	15.5	22265.5	278	2	100		5187.45	1948.19	1444	5.85793	0	2.74084	46.29	10.0108	5.62762	0.693147	7.57466	8.554	7.27517
2016	85	贵港市	Guigang City	100	25.51	0	0		17274.9	39.15	3829.67		130	2	1471	7798.25	25.51	17274.9	130	2	100		3829.67	1114.64	1471	8.96166	0	3.23907	39.15	9.75701	4.86754	0.693147	7.01629	8.25053	7.2937
2020	85	贵港市	Guigang City	100	17.07	1	0	20676	31363	46.86	7104.26		282	2	1514	20676	17.07	31363	282	2	100		7104.26	2226.04	1514	9.93673	0	2.83732	46.86	10.3534	5.64191	0.693147	7.70798	8.86845	7.32251
2015	85	贵港市	Guigang City	100	26.13	0	0	10281	15761.3	39.61	3395.26	836.79	107	2	1407	10281	26.13	15761.3	107	2	100		3395.26	836.79	1407	9.23805	0	3.26308	39.61	9.66531	4.67283	0.693147	6.72957	8.13014	7.24922
2017	86	三亚市	Sanya City	100	62.37	1	0		89797.4	67.63	22037.5	826.559	1049	2	2926	1875	62.37	89797.4	1049	2	100		22037.5	826.559	2926	7.53636	0	4.13308	67.63	11.4053	6.95559	0.693147	6.71727	10.0005	7.98139
2010	86	三亚市	Sanya City	100	19.68	0	0	836	40493.1	65.25	9385.16	641.41	151	1	4750	836	19.68	40493.1	151	1	100		9385.16	641.41	4750	6.72863	0	2.9796	65.25	10.6089	5.01728	0	6.46367	9.14688	8.4659
2015	86	三亚市	Sanya City	99.67	45.62	0	0		75427.5	65.72	20477	802.34	412	2	1946	1225	45.62	75427.5	412	2	99.67		20477	802.34	1946	7.1107	0	3.82035	65.72	11.2309	6.02102	0.693147	6.68753	9.92706	7.57353
2011	86	三亚市	Sanya City	100	23.12	0	0		48839.1	65.31	12319.4	715.03	333	1	3776	916.333	23.12	48839.1	333	1	100		12319.4	715.03	3776	6.82038	0	3.1407	65.31	10.7963	5.80814	0	6.57233	9.41893	8.23642
2012	86	三亚市	Sanya City	100	23.98	0	0		57759.6	65.28	14438.6	771.87	261	1	3817	996.667	23.98	57759.6	261	1	100		14438.6	771.87	3817	6.90442	0	3.17722	65.28	10.964	5.56452	0	6.64882	9.57766	8.24722
2019	86	三亚市	Sanya City	100	81.6	1	0	2200	107619	72.86	34188.3	883.435	2772	3	3303	2200	81.6	107619	2772	3	100		34188.3	883.435	3303	7.69621	0	4.40183	72.86	11.5863	7.92732	1.09861	6.78382	10.4396	8.10259
2013	86	三亚市	Sanya City	100	26.14	0	0	1077	64729.4	66.9	15324.2	239.79	254	1	1782	1077	26.14	64729.4	254	1	100		15324.2	239.79	1782	6.98194	0	3.26347	66.9	11.078	5.53733	0	5.47976	9.63719	7.48549
2007	86	三亚市	Sanya City	88.89	14.4	0	0		22854.3	42.53	3508.24	258.146	51	1	4283	3080	14.4	22854.3	51	1	88.89		3508.24	258.146	4283	8.03269	0	2.66723	42.53	10.0369	3.93183	0	5.55353	8.16287	8.36241
2018	86	三亚市	Sanya City	100	70	1	0	2200	97623.9	68.68	29313.5	812.783	1629	3	3357	2200	70	97623.9	1629	3	100		29313.5	812.783	3357	7.69621	0	4.2485	68.68	11.4889	7.39572	1.09861	6.70047	10.2858	8.1188
2016	86	三亚市	Sanya City	100	56.87	0	0		81992.5	66.09	21683.8	836.948	335	2	2926	1550	56.87	81992.5	335	2	100		21683.8	836.948	2926	7.34601	0	4.04077	66.09	11.3144	5.81413	0.693147	6.72976	9.98432	7.98139
2006	86	三亚市	Sanya City	100	15	0	0		20843.3	38.79	2351.68	152.194	31	1	2872	3828	15	20843.3	31	1	100		2351.68	152.194	2872	8.2501	0	2.70805	38.79	9.94479	3.43399	0	5.02515	7.76288	7.96276
2008	86	三亚市	Sanya City	100	16.27	0	0		26441.5	46	5253.65	396.83	62	1	6150	2332	16.27	26441.5	62	1	100		5253.65	396.83	6150	7.75448	0	2.78932	46	10.1827	4.12713	0	5.98351	8.56668	8.72421
2014	86	三亚市	Sanya City	100	33.65	0	0	900	68644.3	65.01	17895	779.86	328	1	2013	900	33.65	68644.3	328	1	100		17895	779.86	2013	6.80239	0	3.51601	65.01	11.1367	5.79301	0	6.65911	9.79228	7.60738
2020	86	三亚市	Sanya City	100	81.46	1	0		68656	72.33	19199.9	584.596	2772	3	3356	2200	81.46	68656	2772	3	100		19199.9	584.596	3356	7.69621	0	4.40011	72.33	11.1369	7.92732	1.09861	6.37092	9.86266	8.11851
2009	86	三亚市	Sanya City	100		0	0	1584	31111.1	61.87	7260.17	589.82			4750	1584	17.975	31111.1	106.5	1	100		7260.17	589.82	4750	7.36771	0	2.88898	61.87	10.3453	4.66814	0	6.37982	8.89016	8.4659
2013	87	重庆市	Chongqing City	99.43	347.82	0	0	35727	37686.7	41.53	9118.23	349.67	1915	14	1847	35727	347.82	37686.7	1915	14	99.43		9118.23	349.67	1847	10.4837	0	5.85168	41.53	10.5371	7.55747	2.63906	5.85699	9.11803	7.52132
2006	87	重庆市	Chongqing City	58.9	144	0	0	5066	10915	44.82	1857.7	117.578	886	8	1474	5066	144	10915	886	8	58.9		1857.7	117.578	1474	8.53031	0	4.96981	44.82	9.29789	6.78672	2.07944	4.7671	7.52709	7.29573
2018	87	重庆市	Chongqing City	99.97	549.08	1	1	137398	59821.4	52.33	13340	219.858	4113	25	2026	137398	549.08	59821.4	4113	25	99.97		13340	219.858	2026	11.8306	1	6.30824	52.33	10.9991	8.32191	3.21888	5.39298	9.49852	7.61382
2019	87	重庆市	Chongqing City	88.82	534.5	1	1	16250	69104.2	53.2	14191.1	244.828	4504	22	2012	16250	534.5	69104.2	4504	22	88.82		14191.1	244.828	2012	9.69585	1	6.28133	53.2	11.1434	8.41272	3.09104	5.50056	9.56037	7.60688
2012	87	重庆市	Chongqing City	99.28	332.86	0	0	1130	34125.7	39.39	9111.56	200.45	1807	14	1832	1130	332.86	34125.7	1807	14	99.28		9111.56	200.45	1832	7.02997	0	5.80772	39.39	10.4378	7.49942	2.63906	5.30056	9.1173	7.51316
2014	87	重庆市	Chongqing City	99.2	396.17	0	0	750	42257.1	46.78	9790.2	219.39	2448	16	1872	750	396.17	42257.1	2448	16	99.2		9790.2	219.39	1872	6.62007	0	5.98184	46.78	10.6515	7.80303	2.77259	5.39085	9.18914	7.53476
2017	87	重庆市	Chongqing City	99.42	526.67	1	1	26776	57522.9	0	12791.4	220.247	3418	25	2017	26776	526.67	57522.9	3418	25	99.42		12791.4	220.247	2017	10.1953	1	6.26657	0	10.9599	8.13681	3.21888	5.39475	9.45653	7.60937
2016	87	重庆市	Chongqing City	99.98	494.05	0	0	1212	52301.3	48.13	11797.8	216.58	3116	24	1953	1212	494.05	52301.3	3116	24	99.98		11797.8	216.58	1953	7.10003	0	6.20264	48.13	10.8648	8.04431	3.17805	5.37796	9.37567	7.57712
2008	87	重庆市	Chongqing City	88.38	199.03	0	0	6295	15648.1	40.97	3119.42	148.912	1182	13	1574	6295	199.03	15648.1	1182	13	88.38		3119.42	148.912	1574	8.74751	0	5.29346	40.97	9.65811	7.07496	2.56495	5.00335	8.0454	7.36137
2010	87	重庆市	Chongqing City	98.82	253.66	0	0	2485	23991.8	36.35	5355.33	171.3	1786	13	1860	2485	253.66	23991.8	1786	13	98.82		5355.33	171.3	1860	7.81803	0	5.53599	36.35	10.0855	7.48773	2.56495	5.14342	8.58585	7.52833
2011	87	重庆市	Chongqing City	99.55	280.28	0	0		30066	36.2	7718.9	184.1	1489	13	1830	1807.5	280.28	30066	1489	13	99.55		7718.9	184.1	1830	7.4997	0	5.63579	36.2	10.3111	7.30586	2.56495	5.21548	8.95143	7.51207
2007	87	重庆市	Chongqing City	82.33	165.09	0	0	6164	12742.2	42.4	2375	127.856	1085	10	1527	6164	165.09	12742.2	1085	10	82.33		2375	127.856	1527	8.72648	0	5.10649	42.4	9.45267	6.98933	2.30259	4.8509	7.77275	7.33106
2015	87	重庆市	Chongqing City	98.6	433.86	0	0	13708	46613.3	47.7	11246.1	227.51	2791	18	1904	13708	433.86	46613.3	2791	18	98.6		11246.1	227.51	1904	9.52573	0	6.07272	47.7	10.7496	7.93415	2.89037	5.42719	9.32778	7.55171
2009	87	重庆市	Chongqing City	95.88	215.05	0	0	1982	19935.2	37.89	4023.96	159.75	1838	13	1637	1982	215.05	19935.2	1838	13	95.88		4023.96	159.75	1637	7.59186	0	5.37087	37.89	9.90024	7.51643	2.56495	5.07361	8.30002	7.40062
2020	87	重庆市	Chongqing City	93.84	589.75	1	1	306885	78173	52.82	15250.7	285.309	5008	25	2070	306885	589.75	78173	5008	25	93.84		15250.7	285.309	2070	12.6342	1	6.3797	52.82	11.2667	8.51879	3.21888	5.65357	9.63238	7.6353
2017	88	成都市	Chengdu City	100	442.95	1	1	71591	96790.2	54.56	12241.5	576.875	2882	5	6003	71591	442.95	96790.2	2882	5	100		12241.5	576.875	6003	11.1787	1	6.09346	54.56	11.4803	7.96624	1.60944	6.35762	9.41259	8.70002
2006	88	成都市	Chengdu City	90.43	147.7	0	0	669	24927.3	48.85	2286.06	465.833	994	1	4773	669	147.7	24927.3	994	1	90.43		2286.06	465.833	4773	6.50578	0	4.99518	48.85	10.1237	6.90174	0	6.14383	7.73459	8.47073
2009	88	成都市	Chengdu City	100	217.84	0	0	2839	39509.3	49.59	5273.37	517.09	1272	3	5369	2839	217.84	39509.3	1272	3	100		5273.37	517.09	5369	7.95121	0	5.38376	49.59	10.5843	7.14835	1.09861	6.24822	8.57043	8.5884
2016	88	成都市	Chengdu City	100	350.96	0	0	123	86992.4	53.11	11407.4	602.43	2687	4	5780	123	350.96	86992.4	2687	4	100		11407.4	602.43	5780	4.81218	0	5.86067	53.11	11.3736	7.89618	1.38629	6.40097	9.34202	8.66216
2011	88	成都市	Chengdu City	100	221.88	0	0	4900	58923.6	49.36	7374.45	556.32	1310	2	5748	4900	221.88	58923.6	1310	2	100		7374.45	556.32	5748	8.49699	0	5.40214	49.36	10.984	7.17778	0.693147	6.32134	8.90578	8.65661
2018	88	成都市	Chengdu City	100	446.96	1	1	114838	103948	54.12	12448.7	561.423	3805	6	6537	114838	446.96	103948	3805	6	100		12448.7	561.423	6537	11.6513	1	6.10247	54.12	11.5517	8.24407	1.79176	6.33047	9.42937	8.78523
2015	88	成都市	Chengdu City	100	273.55	0	0	171	87953.8	52.81	11957.4	615.42	1354	4	6116	171	273.55	87953.8	1354	4	100		11957.4	615.42	6116	5.14166	0	5.61149	52.81	11.3846	7.21082	1.38629	6.4223	9.38911	8.71866
2019	88	成都市	Chengdu City	100	527.22	1	1	87843	113420	65.57	13379.7	590.951	5791	7	6357	87843	527.22	113420	5791	7	100		13379.7	590.951	6357	11.3833	1	6.26762	65.57	11.6388	8.66406	1.94591	6.38173	9.50149	8.75731
2008	88	成都市	Chengdu City	96.51	182.48	0	0	566	34676.7	46.51	4501.77	505.462	1262	2	4911	566	182.48	34676.7	1262	2	96.51		4501.77	505.462	4911	6.33859	0	5.20664	46.51	10.4538	7.14045	0.693147	6.22547	8.41223	8.49923
2012	88	成都市	Chengdu City	100	238.43	0	0		69368	49.46	8385.3	584.37	1291	1	5878	6977.33	238.43	69368	1291	1	100		8385.3	584.37	5878	8.85042	0	5.47408	49.46	11.1472	7.16317	0	6.37053	9.03424	8.67897
2007	88	成都市	Chengdu City	96.05	174.35	0	0	1713	29886.1	47.68	3201.04	486.052	1165	2	5071	1713	174.35	29886.1	1165	2	96.05		3201.04	486.052	5071	7.446	0	5.16106	47.68	10.3051	7.06048	0.693147	6.18632	8.07123	8.53129
2020	88	成都市	Chengdu City	100	511.39	1	1	172449	85679	65.72	10307.8	442.535	6147	9	6892	172449	511.39	85679	6147	9	100		10307.8	442.535	6892	12.0579	1	6.23713	65.72	11.3584	8.72372	2.19722	6.09252	9.24065	8.83812
2010	88	成都市	Chengdu City	100	262.07	0	0		48311.5	50.17	6765.3	537.38	1382	3	5572	3869.5	262.07	48311.5	1382	3	100		6765.3	537.38	5572	8.26088	0	5.56861	50.17	10.7854	7.23129	1.09861	6.28671	8.81956	8.62551
2013	88	成都市	Chengdu City	100	253.59	0	0		76674.2	50.22	9779.08	375.87	1136	4	6021	9054.67	253.59	76674.2	1136	4	100		9779.08	375.87	6021	9.11103	0	5.53572	50.22	11.2473	7.03527	1.38629	5.92924	9.188	8.70301
2014	88	成都市	Chengdu City	100	267.2	0	0	11132	83064.3	51.62	11068	602.38	1321	4	6194	11132	267.2	83064.3	1321	4	100		11068	602.38	6194	9.31758	0	5.588	51.62	11.3274	7.18614	1.38629	6.40089	9.31181	8.73134
2018	89	泸州市	Luzhou City	100	30.91	1	0		33234.7	36.66	8081.46	92.7941	235	1	3937	7646.5	30.91	33234.7	235	1	100		8081.46	92.7941	3937	8.942	0	3.43108	36.66	10.4114	5.45959	0	4.53038	8.99733	8.27817
2011	89	泸州市	Luzhou City	100	29.12	0	0	35	17909.9	25.74	3394.49	74.5	92	2	2278	35	29.12	17909.9	92	2	100		3394.49	74.5	2278	3.55535	0	3.37142	25.74	9.79311	4.52179	0.693147	4.3108	8.12991	7.73105
2015	89	泸州市	Luzhou City	100	28.64	0	0	33698	26764.2	27.99	6011.47	87.29	267	2	2926	33698	28.64	26764.2	267	2	100		6011.47	87.29	2926	10.4252	0	3.3548	27.99	10.1948	5.58725	0.693147	4.46924	8.70143	7.98139
2010	89	泸州市	Luzhou City	81.75	21.9	0	0	2600	14230.1	28.3	2519.07	70.66	73	1	2048	2600	21.9	14230.1	73	1	81.75		2519.07	70.66	2048	7.86327	0	3.08649	28.3	9.56311	4.29046	0	4.25788	7.83164	7.62462
2019	89	泸州市	Luzhou City	100	38.56	1	0	14993	40884.1	40.48	8705.18	128.012	244	1	4140	14993	38.56	40884.1	244	1	100		8705.18	128.012	4140	9.61534	0	3.65221	40.48	10.6185	5.49717	0	4.85212	9.07167	8.32845
2006	89	泸州市	Luzhou City			0	0	187	6839.81	35.37	885.656	55.5774	43		2206	187	18.15	6839.81	43	1	79.08		885.656	55.5774	2206	5.23111	0	2.89867	35.37	8.83052	3.7612	0	4.01778	6.78633	7.69894
2012	89	泸州市	Luzhou City	86.35	25.55	0	0		20396.9	25.51	4202.52	81.54	121	1	2454	3861.33	25.55	20396.9	121	1	86.35		4202.52	81.54	2454	8.25877	0	3.24064	25.51	9.92314	4.79579	0	4.40109	8.34344	7.80548
2009	89	泸州市	Luzhou City	80.43	20.1	0	0		11819.4	31.28	1969.09	81.91	59	1	1769	1736	20.1	11819.4	59	1	80.43		1969.09	81.91	1769	7.45934	0	3.00072	31.28	9.3775	4.07754	0	4.40562	7.58533	7.47817
2020	89	泸州市	Luzhou City	100	39.07	1	0	7500	50758	40.01	10564.7	147.425	245	1	4087	7500	39.07	50758	245	1	100		10564.7	147.425	4087	8.92266	0	3.66535	40.01	10.8348	5.50126	0	4.99332	9.26527	8.31557
2007	89	泸州市	Luzhou City	79.65	18.2	0	0	8	8257.11	33.04	1199.64	67.7256	48	1	1552	8	18.2	8257.11	48	1	79.65		1199.64	67.7256	1552	2.07944	0	2.90142	33.04	9.01883	3.8712	0	4.21547	7.08978	7.3473
2017	89	泸州市	Luzhou City	100	23.46	1	0	300	31298.2	35.93	7234.47	92.9764	224	2	3686	300	23.46	31298.2	224	2	100		7234.47	92.9764	3686	5.70378	0	3.1553	35.93	10.3513	5.41165	0.693147	4.53235	8.88661	8.2123
2014	89	泸州市	Luzhou City	85.9	29.04	0	0	11514	24754	27.06	5527.61	87.84	207	1	2836	11514	29.04	24754	207	1	85.9		5527.61	87.84	2836	9.35132	0	3.36867	27.06	10.1167	5.33272	0	4.47552	8.61751	7.95015
2016	89	泸州市	Luzhou City	100	25.77	0	0	1020	29171.5	28.89	6637.16	92.1992	254	2	3297	1020	25.77	29171.5	254	2	100		6637.16	92.1992	3297	6.92756	0	3.24921	28.89	10.281	5.53733	0.693147	4.52395	8.80044	8.10077
2013	89	泸州市	Luzhou City	100	33.57	0	0		22432.8	26.35	4919.63	325.95	130	2	2791	7687.67	33.57	22432.8	130	2	100		4919.63	325.95	2791	8.94737	0	3.51363	26.35	10.0183	4.86754	0.693147	5.78674	8.50099	7.93415
2008	89	泸州市	Luzhou City	80.22	18.25	0	0		10304.9	30.57	1489.75	68.9874	45	1	1571	872	18.25	10304.9	45	1	80.22		1489.75	68.9874	1571	6.77079	0	2.90416	30.57	9.24038	3.80666	0	4.23392	7.30636	7.35947
2017	90	乐山市	Leshan City	100	25.69	1	0	81	42834.9	42.25	8011.85	126.382	136	3	2086	81	25.69	42834.9	136	3	100		8011.85	126.382	2086	4.39445	0	3.2461	42.25	10.6651	4.91265	1.09861	4.83931	8.98868	7.643
2012	90	乐山市	Leshan City	60.35	10.93	0	0		29224.2	26.03	4751.23	120.28	132	1	5875	1280	10.93	29224.2	132	1	60.35		4751.23	120.28	5875	7.15461	0	2.39151	26.03	10.2828	4.8828	0	4.78982	8.46616	8.67846
2009	90	乐山市	Leshan City	57.9	9.31	0	0		17525	28.08	2782.36	38.14	85	1	5528	1801.25	9.31	17525	85	1	57.9		2782.36	38.14	5528	7.49624	0	2.23109	28.08	9.77138	4.44265	0	3.64126	7.93105	8.61758
2013	90	乐山市	Leshan City	80.85	13.16	0	0	720	31876.1	26.88	5440.86	265.58	132	2	3369	720	13.16	31876.1	132	2	80.85		5440.86	265.58	3369	6.57925	0	2.57718	26.88	10.3696	4.8828	0.693147	5.58192	8.60169	8.12237
2015	90	乐山市	Leshan City	84.04	15.96	0	0	120	36779.8	30.1	6561.94	138.71	132	2	1981	120	15.96	36779.8	132	2	84.04		6561.94	138.71	1981	4.78749	0	2.77009	30.1	10.5127	4.8828	0.693147	4.93239	8.78904	7.59136
2016	90	乐山市	Leshan City	84.8	18.69	0	0	462	39622.1	35	7240.43	118.09	135	2	2126	462	18.69	39622.1	135	2	84.8		7240.43	118.09	2126	6.13556	0	2.92799	35	10.5871	4.90527	0.693147	4.77145	8.88744	7.662
2019	90	乐山市	Leshan City	100	34.67	1	0		53228.6	43.95	9060.41	136.751	205	5	1934	1637	34.67	53228.6	205	5	100		9060.41	136.751	1934	7.40062	0	3.54588	43.95	10.8824	5.32301	1.60944	4.91817	9.11167	7.56735
2018	90	乐山市	Leshan City	100	30.39	1	0	70	46014.1	45.04	8628.58	127.103	179	3	2323	70	30.39	46014.1	179	3	100		8628.58	127.103	2323	4.2485	0	3.41411	45.04	10.7367	5.18739	1.09861	4.84499	9.06284	7.75061
2020	90	乐山市	Leshan City	100	35.58	1	0	3204	63259	44.43	10069.6	157.981	237	4	1766	3204	35.58	63259	237	4	100		10069.6	157.981	1766	8.07216	0	3.57178	44.43	11.055	5.46806	1.38629	5.06248	9.21728	7.47647
2007	90	乐山市	Leshan City	57.5	8.05	0	0		12852.1	26.14	1643.5	33.2444	72	1	5269	603.75	8.05	12852.1	72	1	57.5		1643.5	33.2444	5269	6.40316	0	2.08567	26.14	9.46126	4.27667	0	3.50389	7.40458	8.5696
2010	90	乐山市	Leshan City	57.86	9.97	0	0	2400	21053.2	27.07	3353.96	104.09	121	1	5794	2400	9.97	21053.2	121	1	57.86		3353.96	104.09	5794	7.78322	0	2.29958	27.07	9.95481	4.79579	0	4.64526	8.1179	8.66458
2006	90	乐山市	Leshan City	42.72	8	0	0	5	10466	27.87	1270.39	32.3346	74	1	6012	5	8	10466	74	1	42.72		1270.39	32.3346	6012	1.60944	0	2.07944	27.87	9.25589	4.30406	0	3.47614	7.14708	8.70151
2011	90	乐山市	Leshan City	60.17	10.92	0	0		25904.6	25.72	4066.47	110.89	132	1	5832	1840	10.92	25904.6	132	1	60.17		4066.47	110.89	5832	7.51752	0	2.3906	25.72	10.1622	4.8828	0	4.70854	8.31053	8.67112
2008	90	乐山市	Leshan City	59.91	9.31	0	0		15909.3	24.72	2367.43	33.7313	73	1	5531	1202.5	9.31	15909.3	73	1	59.91		2367.43	33.7313	5531	7.09216	0	2.23109	24.72	9.67466	4.29046	0	3.51843	7.76956	8.61812
2014	90	乐山市	Leshan City	82.49	14.36	0	0		33949.7	29.16	6056.01	136.91	134	2	3630	420	14.36	33949.7	134	2	82.49		6056.01	136.91	3630	6.04026	0	2.66445	29.16	10.4326	4.89784	0.693147	4.91932	8.70881	8.19699
2009	91	南充市	Nanchong City	82.5	21.45	0	0	500	9107.73	29	2138.96	94.31	58	1	1714	500	21.45	9107.73	58	1	82.5		2138.96	94.31	1714	6.21461	0	3.06573	29	9.11688	4.06044	0	4.54659	7.66807	7.44658
2018	91	南充市	Nanchong City	100	46.02	1	0	8150	27555.4	39.89	6802.47	104.569	150	2	3262	8150	46.02	27555.4	150	2	100		6802.47	104.569	3262	9.00577	0	3.82908	39.89	10.224	5.01063	0.693147	4.64984	8.82504	8.0901
2007	91	南充市	Nanchong City	81.58	20.55	0	0	310	6847.08	30.13	1174.03	86.4939	56	1	1643	310	20.55	6847.08	56	1	81.58		1174.03	86.4939	1643	5.73657	0	3.02286	30.13	8.83158	4.02535	0	4.46007	7.0682	7.40428
2011	91	南充市	Nanchong City	83.33	25.5	0	0	2000	13613.9	25.8	3100.01	76.06	67	1	2190	2000	25.5	13613.9	67	1	83.33		3100.01	76.06	2190	7.6009	0	3.23868	25.8	9.51885	4.20469	0	4.33152	8.03916	7.69166
2015	91	南充市	Nanchong City	99.97	36.94	0	0	2000	20424.9	29	4979.5	96.58	100	2	2619	2000	36.94	20424.9	100	2	99.97		4979.5	96.58	2619	7.6009	0	3.60929	29	9.92451	4.60517	0.693147	4.57037	8.51308	7.87055
2013	91	南充市	Nanchong City	87.06	31	0	0	3600	17504	25.79	4080.41	206.16	93	1	2524	3600	31	17504	93	1	87.06		4080.41	206.16	2524	8.18869	0	3.43399	25.79	9.77018	4.5326	0	5.32865	8.31395	7.8336
2014	91	南充市	Nanchong City	99.09	35.95	0	0	41000	18867.2	27.85	4541.26	92.36	96	2	2571	41000	35.95	18867.2	96	2	99.09		4541.26	92.36	2571	10.6213	0	3.58213	27.85	9.84518	4.56435	0.693147	4.52569	8.42096	7.85205
2012	91	南充市	Nanchong City	85.06	29.43	0	0	3920	15539.2	25.44	3669.62	81.97	87	1	2452	3920	29.43	15539.2	87	1	85.06		3669.62	81.97	2452	8.27385	0	3.38201	25.44	9.65112	4.46591	0	4.40635	8.20784	7.80466
2016	91	南充市	Nanchong City	100	40.31	0	0	1300	22286.1	32.44	5764.87	98.8706	110	2	2857	1300	40.31	22286.1	110	2	100		5764.87	98.8706	2857	7.17012	0	3.6966	32.44	10.0117	4.70048	0.693147	4.59381	8.65954	7.95753
2008	91	南充市	Nanchong City	81.69	20.65	0	0	460	8031.42	29	1801.64	86.4481	56	1	1650	460	20.65	8031.42	56	1	81.69		1801.64	86.4481	1650	6.13123	0	3.02772	29	8.99112	4.02535	0	4.45955	7.49645	7.40853
2010	91	南充市	Nanchong City	83.27	23.4	0	0	1000	11012.4	27.14	2469.18	72.6	62	1	1893	1000	23.4	11012.4	62	1	83.27		2469.18	72.6	1893	6.90775	0	3.15274	27.14	9.30678	4.12713	0	4.28496	7.81164	7.54592
2020	91	南充市	Nanchong City	100	50.38	1	0	1370	42482	42.9	10231.3	162.173	165	2	3571	1370	50.38	42482	165	2	100		10231.3	162.173	3571	7.22257	0	3.91959	42.9	10.6568	5.10595	0.693147	5.08866	9.2332	8.1806
2006	91	南充市	Nanchong City	43.56	13	0	0	1450	5401.67	33.14	912.934	61.0251	56	1	1749	1450	13	5401.67	56	1	43.56		912.934	61.0251	1749	7.27932	0	2.56495	33.14	8.59446	4.02535	0	4.11129	6.81666	7.4668
2019	91	南充市	Nanchong City	100	47.02	1	0	2700	32071.8	42.22	7668.43	117.537	162	2	3333	2700	47.02	32071.8	162	2	100		7668.43	117.537	3333	7.90101	0	3.85057	42.22	10.3757	5.0876	0.693147	4.76675	8.94487	8.11163
2017	91	南充市	Nanchong City	100	43.67	1	0	3000	24936.3	42.96	6281.04	103.292	130	2	3095	3000	43.67	24936.3	130	2	100		6281.04	103.292	3095	8.00637	0	3.77666	42.96	10.1241	4.86754	0.693147	4.63756	8.74529	8.03754
2009	92	雅安市	Ya'an City	86.32	8.2	0	0	510	15444	29.34	5285.3	319.92	37	1	1519	510	8.2	15444	37	1	86.32		5285.3	319.92	1519	6.23441	0	2.10413	29.34	9.64498	3.61092	0	5.76807	8.57268	7.32581
2012	92	雅安市	Ya'an City	83.33	11.9	0	0		25434.7	26.15	5942.81	263.05	93	1	1305	2171	11.9	25434.7	93	1	83.33		5942.81	263.05	1305	7.68294	0	2.47654	26.15	10.1439	4.5326	0	5.57234	8.68994	7.17396
2015	92	雅安市	Ya'an City	97.89	14.87	0	0		32443.3	29.69	14346.4	299.86	108	2	1346	6802	14.87	32443.3	108	2	97.89		14346.4	299.86	1346	8.82497	0	2.69935	29.69	10.3872	4.68213	0.693147	5.70332	9.57126	7.20489
2014	92	雅安市	Ya'an City	86.47	11.87	0	0		29415.7	28.47	19856.8	281.81	96	1	1338	5551	11.87	29415.7	96	1	86.47		19856.8	281.81	1338	8.62173	0	2.47401	28.47	10.2893	4.56435	0	5.64123	9.8963	7.19893
2010	92	雅安市	Ya'an City	86.3	9.45	0	0	327	18498.3	27.48	5002.72	245.32	74	1	1506	327	9.45	18498.3	74	1	86.3		5002.72	245.32	1506	5.78996	0	2.24601	27.48	9.82543	4.30406	0	5.50256	8.51774	7.31721
2013	92	雅安市	Ya'an City	84.25	9.47	0	0	4300	26622.3	27.39	16628.7	138.29	92	1	1313	4300	9.47	26622.3	92	1	84.25		16628.7	138.29	1313	8.36637	0	2.24813	27.39	10.1895	4.52179	0	4.92935	9.71889	7.18007
2020	92	雅安市	Ya'an City	99.96	12.56	1	0	7300	52366	49.93	11860.7	373.119	129	1	1214	7300	12.56	52366	129	1	99.96		11860.7	373.119	1214	8.89563	0	2.53052	49.93	10.866	4.85981	0	5.9219	9.38099	7.10168
2017	92	雅安市	Ya'an City	99.24	11.5	1	0		39140.9	47.5	8921.51	322.007	110	1	1365	9304	11.5	39140.9	110	1	99.24		8921.51	322.007	1365	9.1382	0	2.44235	47.5	10.5749	4.70048	0	5.77457	9.09622	7.21891
2019	92	雅安市	Ya'an City	95.26	36.84	1	0	10555	47320.3	50.9	9519.48	384.085	115	2	1108	10555	36.84	47320.3	115	2	95.26		9519.48	384.085	1108	9.26436	0	3.60658	50.9	10.7647	4.74493	0.693147	5.95086	9.1611	7.01031
2011	92	雅安市	Ya'an City	87.55	10.55	0	0	42	22472.7	26.53	5200.62	252.5	74	1	1342	42	10.55	22472.7	74	1	87.55		5200.62	252.5	1342	3.73767	0	2.35613	26.53	10.0201	4.30406	0	5.53141	8.55653	7.20192
2007	92	雅安市	Ya'an City	90.72	8.8	0	0		11502	30.53	1890.79	285.983	26	1	8470	876	8.8	11502	26	1	90.72		1890.79	285.983	8470	6.77537	0	2.17475	30.53	9.35028	3.2581	0	5.65593	7.54475	9.04429
2008	92	雅安市	Ya'an City	92.78	9	0	0		13797.3	28.2	4057.4	268.856	33	1	1505	693	9	13797.3	33	1	92.78		4057.4	268.856	1505	6.54103	0	2.19722	28.2	9.53223	3.49651	0	5.59418	8.3083	7.31655
2018	92	雅安市	Ya'an City	98	11.63	1	0	10555	42229.1	39.82	8531.86	322.007	115	1	1403	10555	11.63	42229.1	115	1	98		8531.86	322.007	1403	9.26436	0	2.45359	39.82	10.6509	4.74493	0	5.77457	9.05156	7.24637
2006	92	雅安市	Ya'an City	81.33	8.8	0	0		9757.5	31.65	1541.52	115.622	30	1	8456	1059	8.8	9757.5	30	1	81.33		1541.52	115.622	8456	6.96508	0	2.17475	31.65	9.18579	3.4012	0	4.75032	7.34052	9.04263
2016	92	雅安市	Ya'an City	98.34	16.88	0	0		35182.4	32.55	9777.42	311.103	109	1	1357	8053	16.88	35182.4	109	1	98.34		9777.42	311.103	1357	8.9938	0	2.82613	32.55	10.4683	4.69135	0	5.74012	9.18783	7.21303
2010	93	遵义市	Zunyi City	94.35	28.2	0	0	1090	11588.9	42.79	2476.49	63.55	169	1	3313	1090	28.2	11588.9	169	1	94.35		2476.49	63.55	3313	6.99393	0	3.33932	42.79	9.3578	5.1299	0	4.15183	7.8146	8.10561
2008	93	遵义市	Zunyi City	85.6	22	0	0		8813.31	34.34	1765.43	50.1062	155	1	3255	1153	22	8813.31	155	1	85.6		1765.43	50.1062	3255	7.05012	0	3.09104	34.34	9.08402	5.04343	0	3.91414	7.47615	8.08795
2014	93	遵义市	Zunyi City	92.55	39.06	0	0	16980	23816.5	39.81	5035.88	85.13	286	1	3557	16980	39.06	23816.5	286	1	92.55		5035.88	85.13	3557	9.73979	0	3.6651	39.81	10.0781	5.65599	0	4.44418	8.52434	8.17667
2018	93	遵义市	Zunyi City	95.84	44.5	1	0						859	3	1994	8741	44.5	38335.8	859	3	95.84		8493.76	93.6877	1994	9.07578	0	3.79549	45.44	10.5541	6.75577	1.09861	4.53997	9.04709	7.5979
2020	93	遵义市	Zunyi City	96.56	42.68	1	0		56334	43.41	11442.8	165.43	1208	5	2277	15243	42.68	56334	1208	5	96.56		11442.8	165.43	2277	9.63188	0	3.75373	43.41	10.939	7.09672	1.60944	5.10855	9.34512	7.73061
2015	93	遵义市	Zunyi City	94.12	32.48	0	0	7260	27331.4	39.12	5967.22	68.69	318	2	3581	7260	32.48	27331.4	318	2	94.12		5967.22	68.69	3581	8.89014	0	3.48062	39.12	10.2158	5.76205	0.693147	4.2296	8.69404	8.1834
2016	93	遵义市	Zunyi City	95.26	42.53	0	0	2239	29974.3	40.37	6517.56	108.44	402	3	1914	2239	42.53	29974.3	402	3	95.26		6517.56	108.44	1914	7.71378	0	3.75021	40.37	10.3081	5.99645	1.09861	4.6862	8.78225	7.55695
2019	93	遵义市	Zunyi City	96.08	40.56	1	0		42527.5	41.87	9076.86	102.763	1166	4	2182	11992	40.56	42527.5	1166	4	96.08		9076.86	102.763	2182	9.39199	0	3.70278	41.87	10.6579	7.06133	1.38629	4.63243	9.11348	7.688
2017	93	遵义市	Zunyi City	95.3	45.32	1	0	5490	34144	49.01	7910.65	84.6119	840	2	1976	5490	45.32	34144	840	2	95.3		7910.65	84.6119	1976	8.61068	0	3.81375	49.01	10.4383	6.7334	0.693147	4.43808	8.97597	7.58883
2007	93	遵义市	Zunyi City	99.55	21.9	0	0		7310.46	35.85	1283.41	44.7025	107	1	3182	851	21.9	7310.46	107	1	99.55		1283.41	44.7025	3182	6.74641	0	3.08649	35.85	8.89706	4.67283	0	3.80003	7.15728	8.06527
2009	93	遵义市	Zunyi City	100	26.12	0	0	1455	10356.7	44.16	2053.29	46.37	155	1	3273	1455	26.12	10356.7	155	1	100		2053.29	46.37	3273	7.28276	0	3.2627	44.16	9.24539	5.04343	0	3.83665	7.6272	8.09346
2012	93	遵义市	Zunyi City	95.21	32.77	0	0		17421.9	41.41	4150.84	68.91	283	1	3376	9035	32.77	17421.9	283	1	95.21		4150.84	68.91	3376	9.10886	0	3.48951	41.41	9.76548	5.64545	0	4.2328	8.33107	8.12445
2011	93	遵义市	Zunyi City	94.02	31.46	0	0		14528.6	42.52	3321.2	58.42	184	1	3343	5062.5	31.46	14528.6	184	1	94.02		3321.2	58.42	3343	8.52961	0	3.44872	42.52	9.58388	5.21494	0	4.06766	8.10808	8.11462
2006	93	遵义市	Zunyi City	95.45	21	0	0	549	6343.45	35.3	994.149	23.0711	107	1	3148	549	21	6343.45	107	1	95.45		994.149	23.0711	3148	6.3081	0	3.04452	35.3	8.75518	4.67283	0	3.13858	6.90189	8.05452
2013	93	遵义市	Zunyi City	100	35.93	0	0		20355.4	39.92	4711.07	290.52	271	1	3450	13007.5	35.93	20355.4	271	1	100		4711.07	290.52	3450	9.47328	0	3.58157	39.92	9.9211	5.60212	0	5.67167	8.45767	8.14613
2009	94	安顺市	Anshun City			0	0		7155.79	46.18	2365.39	38.12	14		4504	709.5	23.64	7155.79	14	1	131.72		2365.39	38.12	4504	6.56456	0	3.16294	46.18	8.87568	2.63906	0	3.64074	7.7687	8.41272
2007	94	安顺市	Anshun City			0	0	220	5452.62	39.94	1451.53	29.0993	17		4003	220	37.92	5452.62	17	1	202.18		1451.53	29.0993	4003	5.39363	0	3.63548	39.94	8.60385	2.83321	0	3.37072	7.28037	8.2948
2012	94	安顺市	Anshun City	64.71	9.9	0	0		12398.6	46.06	4598.83	46.16	90	1	4700	1444	9.9	12398.6	90	1	64.71		4598.83	46.16	4700	7.27517	0	2.29253	46.06	9.42534	4.49981	0	3.83211	8.43356	8.45532
2010	94	安顺市	Anshun City	96.49	16.5	0	0		8324.85	44.65	2817.95	41.28	14	1	4604	954.25	16.5	8324.85	14	1	96.49		2817.95	41.28	4604	6.86093	0	2.80336	44.65	9.027	2.63906	0	3.72038	7.94376	8.43468
2017	94	安顺市	Anshun City	95.01	20.71	1	0	253	26659.8	48.59	8501.39	57.23	569	2	3187	253	20.71	26659.8	569	2	95.01		8501.39	57.23	3187	5.53339	0	3.03062	48.59	10.1909	6.34388	0.693147	4.04708	9.04799	8.06683
2018	94	安顺市	Anshun City	95.64	24.3	1	0		27940.8	50.32	8989.03	56.851	612	3	3013	366	24.3	27940.8	612	3	95.64		8989.03	56.851	3013	5.90263	0	3.19048	50.32	10.2378	6.41673	1.09861	4.04043	9.10376	8.01069
2008	94	安顺市	Anshun City			0	0		6202.3	40.08	1943	31.5908	14		4474	464.75	30.78	6202.3	14	1	166.95		1943	31.5908	4474	6.1415	0	3.42686	40.08	8.73268	2.63906	0	3.45287	7.57199	8.40604
2020	94	安顺市	Anshun City	97.05	29.46	1	0	180	39161	51.5	11982.5	94.1053	643	4	2973	180	29.46	39161	643	4	97.05		11982.5	94.1053	2973	5.19296	0	3.38303	51.5	10.5754	6.46615	1.38629	4.54441	9.3912	7.99733
2011	94	安顺市	Anshun City	61.26	9.36	0	0	1199	10115.2	45.03	3578.62	44.82	74	1	4695	1199	9.36	10115.2	74	1	61.26		3578.62	44.82	4695	7.08924	0	2.23644	45.03	9.22179	4.30406	0	3.80266	8.18273	8.45425
2019	94	安顺市	Anshun City	96.02	29.06	1	0	479	30097.7	51.34	9788.47	70.2614	641	3	2906	479	29.06	30097.7	641	3	96.02		9788.47	70.2614	2906	6.1717	0	3.36936	51.34	10.3122	6.46303	1.09861	4.25222	9.18896	7.97453
2013	94	安顺市	Anshun City	70.28	10.65	0	0	1689	15026.6	47.47	5306.21	151.29	329	1	4738	1689	10.65	15026.6	329	1	70.28		5306.21	151.29	4738	7.43189	0	2.36556	47.47	9.61758	5.79606	0	5.0192	8.57663	8.46337
2015	94	安顺市	Anshun City	94.07	15.24	0	0		21093.8	48.72	6644.21	46.76	290	3	3183	971	15.24	21093.8	290	3	94.07		6644.21	46.76	3183	6.87833	0	2.72392	48.72	9.95674	5.66988	1.09861	3.84503	8.8015	8.06558
2016	94	安顺市	Anshun City	95.14	15.44	0	0		23378.3	49.93	7419.61	52.6275	297	2	3187	612	15.44	23378.3	297	2	95.14		7419.61	52.6275	3187	6.41673	0	2.73696	49.93	10.0596	5.69373	0.693147	3.96324	8.91188	8.06683
2006	94	安顺市	Anshun City			0	0	400	4741.25	39.9	1184.54	30.2514	19		3279	400	45.06	4741.25	19	1	237.41		1184.54	30.2514	3279	5.99146	0	3.808	39.9	8.46406	2.94444	0	3.40954	7.07711	8.09529
2014	94	安顺市	Anshun City	81.1	12.29	0	0		17933.1	48.42	5959.39	45.17	330	1	4739	1330	12.29	17933.1	330	1	81.1		5959.39	45.17	4739	7.19293	0	2.50879	48.42	9.7944	5.79909	0	3.81043	8.69272	8.46358
2008	95	西安市	Xi'an City	90.35	137.73	0	0	12730	28357.4	50.18	2939.14	778.195	716	3	10559	12730	137.73	28357.4	716	3	90.35		2939.14	778.195	10559	9.45172	0	4.9253	50.18	10.2526	6.57368	1.09861	6.65698	7.98587	9.26473
2020	95	西安市	Xi'an City	99.96	294.27	1	1	29557	79181	63.66	10398	604.856	3078	11	7047	29557	294.27	79181	3078	11	99.96		10398	604.856	7047	10.2941	1	5.6845	63.66	11.2795	8.03204	2.3979	6.40499	9.24937	8.86036
2009	95	西安市	Xi'an City	90.3	161.5	0	0	680	34849.5	53.92	3541.78	808.78	939	4	10305	680	161.5	34849.5	939	4	90.3		3541.78	808.78	10305	6.52209	0	5.08451	53.92	10.4588	6.84481	1.38629	6.69553	8.17238	9.24038
2014	95	西安市	Xi'an City	99.87	307.68	0	0	115	67369.6	56.14	10052	940.02	1888	3	8852	115	307.68	67369.6	1888	3	99.87		10052	940.02	8852	4.74493	0	5.72906	56.14	11.118	7.54327	1.09861	6.8459	9.21553	9.0884
2006	95	西安市	Xi'an City	81.57	119.1	0	0	3365	19567.9	51.85	1583.03	682.516	790	3	11993	3365	119.1	19567.9	790	3	81.57		1583.03	682.516	11993	8.12118	0	4.77996	51.85	9.88165	6.67203	1.09861	6.52579	7.3671	9.39208
2018	95	西安市	Xi'an City	99.8	423.15	1	1		84598.4	61.86	11670.5	768.237	3230	4	7037	58007.5	423.15	84598.4	3230	4	99.8		11670.5	768.237	7037	10.9683	1	6.04773	61.86	11.3457	8.08024	1.38629	6.6441	9.36482	8.85894
2010	95	西安市	Xi'an City	97.48	204.05	0	0		41412.6	52.2	4747.71	938.19	998	3	10324	3757.5	204.05	41412.6	998	3	97.48		4747.71	938.19	10324	8.23151	0	5.31837	52.2	10.6313	6.90575	1.09861	6.84395	8.46542	9.24223
2015	95	西安市	Xi'an City	100	332.34	0	0	2935	71122.8	59.55	11245.4	1040.82	1970	3	7820	2935	332.34	71122.8	1970	3	100		11245.4	1040.82	7820	7.98446	0	5.80616	59.55	11.1722	7.58579	1.09861	6.94776	9.32771	8.96444
2017	95	西安市	Xi'an City	99.98	183.33	1	1	2900	82471.2	61.83	11535.2	812.922	2519	4	6107	2900	183.33	82471.2	2519	4	99.98		11535.2	812.922	6107	7.97247	1	5.21129	61.83	11.3202	7.83162	1.38629	6.70064	9.35316	8.71719
2007	95	西安市	Xi'an City	81.23	119.67	0	0	5932	23077.9	51.52	2109.96	817.014	768	2	10556	5932	119.67	23077.9	768	2	81.23		2109.96	817.014	10556	8.68812	0	4.78474	51.52	10.0466	6.64379	0.693147	6.70566	7.65442	9.26445
2019	95	西安市	Xi'an City	99.76	389.05	1	1	113115	97398.1	63.03	13030.5	927.021	2453	9	6767	113115	389.05	97398.1	2453	9	99.76		13030.5	927.021	6767	11.6362	1	5.96371	63.03	11.4866	7.80507	2.19722	6.83198	9.47505	8.81981
2012	95	西安市	Xi'an City	94.72	237.97	0	0	3800	54850.5	52.42	7506.2	909.5	1197	3	9301	3800	237.97	54850.5	1197	3	94.72		7506.2	909.5	9301	8.24276	0	5.47215	52.42	10.9124	7.08757	1.09861	6.8129	8.92348	9.13788
2011	95	西安市	Xi'an City	97.64	228.03	0	0	6835	48802.9	51.6	6246.21	865.38	1156	3	9183	6835	228.03	48802.9	1156	3	97.64		6246.21	865.38	9183	8.82981	0	5.42948	51.6	10.7955	7.05272	1.09861	6.76317	8.73973	9.12511
2013	95	西安市	Xi'an City	99.86	255.3	0	0		60529.6	52.18	9044.64	477.04	1558	3	9091	1957.5	255.3	60529.6	1558	3	99.86		9044.64	477.04	9091	7.57942	0	5.54244	52.18	11.0109	7.35116	1.09861	6.1676	9.10993	9.11504
2016	95	西安市	Xi'an City	99.7	345.77	0	0	12000	75844.6	61.17	11424.5	1014.11	1916	4	8045	12000	345.77	75844.6	1916	4	99.7		11424.5	1014.11	8045	9.39266	0	5.84577	61.17	11.2364	7.558	1.38629	6.92176	9.34352	8.99281
2013	96	铜川市	Tongchuan City	88.3	13.24	0	0		37613.9	26.45	9480.37	221.05	52	1	7336	4631	13.24	37613.9	52	1	88.3		9480.37	221.05	7336	8.44053	0	2.58324	26.45	10.5351	3.95124	0	5.39839	9.15698	8.90055
2006	96	铜川市	Tongchuan City			0	0		9891.31	37.07	1456.4	27.3921	26		7496	1370	4.68	9891.31	26	1	36.6		1456.4	27.3921	7496	7.22257	0	1.5433	37.07	9.19941	3.2581	0	3.31025	7.28372	8.92212
2008	96	铜川市	Tongchuan City	31.08	4.6	0	0	1830	15124.6	32.63	3037.94	26.6753	35	1	7500	1830	4.6	15124.6	35	1	31.08		3037.94	26.6753	7500	7.51207	0	1.52606	32.63	9.62408	3.55535	0	3.28374	8.01894	8.92266
2007	96	铜川市	Tongchuan City			0	0		12051.6	34.78	2012.62	26.7382	30		7127	1600	4.64	12051.6	30	1	33.84		2012.62	26.7382	7127	7.37776	0	1.53471	34.78	9.39695	3.4012	0	3.28609	7.60719	8.87165
2014	96	铜川市	Tongchuan City	88.63	12.47	0	0		38687.6	30.08	9857.67	28.54	78	1	7336	5262	12.47	38687.6	78	1	88.63		9857.67	28.54	7336	8.56827	0	2.52333	30.08	10.5633	4.35671	0	3.35131	9.196	8.90055
2019	96	铜川市	Tongchuan City	96	16.52	1	0		44936.7	55.58	15644.3	53.6456	137	3	7496	8417	16.52	44936.7	137	3	96		15644.3	53.6456	7496	9.03801	0	2.80457	55.58	10.713	4.91998	1.09861	3.9824	9.65786	8.92212
2017	96	铜川市	Tongchuan City	92.78	13.31	1	0		41979.5	43.23	14094.9	40.0723	127	1	7602	7155	13.31	41979.5	127	1	92.78		14094.9	40.0723	7602	8.87557	0	2.58852	43.23	10.6449	4.84419	0	3.69069	9.55357	8.93617
2020	96	铜川市	Tongchuan City	100	17.35	1	0		53021	57.07	18556.4	92.7606	132	3	7496	9048	17.35	53021	132	3	100		18556.4	92.7606	7496	9.1103	0	2.85359	57.07	10.8784	4.8828	1.09861	4.53002	9.82857	8.92212
2010	96	铜川市	Tongchuan City	85.03	14.54	0	0	1204	21972.6	30.39	6315.4	44.91	46	3	7260	1204	14.54	21972.6	46	3	85.03		6315.4	44.91	7260	7.0934	0	2.6769	30.39	9.99755	3.82864	1.09861	3.80466	8.75075	8.89014
2015	96	铜川市	Tongchuan City	90.24	12.3	0	0		38801.9	33.67	10743.9	35.95	122	1	7336	5893	12.3	38801.9	122	1	90.24		10743.9	35.95	7336	8.68152	0	2.5096	33.67	10.5662	4.80402	0	3.58213	9.28209	8.90055
2011	96	铜川市	Tongchuan City	87.13	14.82	0	0	3369	27430.2	28.91	7525.43	34.92	52	2	7480	3369	14.82	27430.2	52	2	87.13		7525.43	34.92	7480	8.12237	0	2.69598	28.91	10.2194	3.95124	0.693147	3.55306	8.92604	8.91999
2012	96	铜川市	Tongchuan City	67.1	11.46	0	0	4000	32040.6	28.18	8434.19	32.03	58	1	7516	4000	11.46	32040.6	58	1	67.1		8434.19	32.03	7516	8.29405	0	2.43886	28.18	10.3748	4.06044	0	3.46667	9.04005	8.92479
2018	96	铜川市	Tongchuan City	95.19	15.52	1	0		40994.4	49.26	15995.9	41.0617	141	3	7515	7786	15.52	40994.4	141	3	95.19		15995.9	41.0617	7515	8.96008	0	2.74213	49.26	10.6212	4.94876	1.09861	3.71508	9.68009	8.92466
2009	96	铜川市	Tongchuan City	28.32	4.56	0	0	2060	18269.8	31.99	3962.98	45.69	37	1	7260	2060	4.56	18269.8	37	1	28.32		3962.98	45.69	7260	7.63046	0	1.51732	31.99	9.813	3.61092	0	3.82188	8.28475	8.89014
2016	96	铜川市	Tongchuan City	90.44	12.69	0	0		37096.1	40.42	11532.3	54.3095	122	1	7336	6524	12.69	37096.1	122	1	90.44		11532.3	54.3095	7336	8.78324	0	2.54081	40.42	10.5213	4.80402	0	3.9947	9.35291	8.90055
2007	97	兰州市	Lanzhou City			0	0	870	22950.3	50.57	2608.94	536.786	215		10555	870	73.66	22950.3	215	-13	77.13		2608.94	536.786	10555	6.76849	0	4.29946	50.57	10.0411	5.37064		6.2856	7.8667	9.26436
2015	97	兰州市	Lanzhou City	11.61	11.42	0	0	40300	65113.1	59.98	10686.6	1293.69	1267	3	7540	40300	11.42	65113.1	1267	3	11.61		10686.6	1293.69	7540	10.6041	0	2.43537	59.98	11.0839	7.14441	1.09861	7.16525	9.27675	8.92798
2014	97	兰州市	Lanzhou City	19.8	19.2	0	0	10168	53401.1	56.15	7475.42	1105.42	1126	1	5992	10168	19.2	53401.1	1126	1	19.8		7475.42	1105.42	5992	9.227	0	2.95491	56.15	10.8856	7.02643	0	7.00798	8.91938	8.69818
2012	97	兰州市	Lanzhou City			0	0		48641.3	49.53	6301.64	953.76	952		9361	11286.5	34.76	48641.3	952	-3	36.18		6301.64	953.76	9361	9.33136	0	3.54847	49.53	10.7922	6.85856		6.86041	8.74857	9.14431
2009	97	兰州市	Lanzhou City			0	0	746	28615.9	49.87	3703.27	809.19	482		10264	746	58.1	28615.9	482	-9	60.75		3703.27	809.19	10264	6.61473	0	4.06217	49.87	10.2617	6.17794		6.69603	8.21697	9.2364
2010	97	兰州市	Lanzhou City			0	0		34010.9	48.84	4541.21	857.33	587		9650	4259.5	50.32	34010.9	587	-7	52.56		4541.21	857.33	9650	8.35691	0	3.9184	48.84	10.4344	6.37502		6.75382	8.42095	9.17471
2020	97	兰州市	Lanzhou City	100	105.32	1	1	2794	66680	65.68	11126.8	894.522	3262	6	7486	2794	105.32	66680	3262	6	100		11126.8	894.522	7486	7.93523	1	4.657	65.68	11.1077	8.0901	1.79176	6.79629	9.31711	8.92079
2016	97	兰州市	Lanzhou City	33.75	32.43	0	0	37417	69883.7	62.44	13091.3	1315.3	1330	4	7377	37417	32.43	69883.7	1330	4	33.75		13091.3	1315.3	7377	10.5299	0	3.47908	62.44	11.1546	7.19293	1.38629	7.18182	9.4797	8.90612
2019	97	兰州市	Lanzhou City	100	112.69	1	1	1100	85451.8	64.87	13754.9	1084.94	3278	5	7817	1100	112.69	85451.8	3278	5	100		13754.9	1084.94	7817	7.00307	1	4.72464	64.87	11.3557	8.09499	1.60944	6.98928	9.52915	8.96406
2011	97	兰州市	Lanzhou City			0	0		42067.1	48.78	5427.79	905.51	712		9325	7773	42.54	42067.1	712	-5	44.37		5427.79	905.51	9325	8.95841	0	3.75045	48.78	10.647	6.56808		6.8085	8.59929	9.14045
2006	97	兰州市	Lanzhou City			0	0	2500	20356.8	50.96	2012.88	514.587	216		13436	2500	81.44	20356.8	216	-15	85.32		2012.88	514.587	13436	7.82405	0	4.39987	50.96	9.92117	5.37528		6.24336	7.60732	9.50569
2018	97	兰州市	Lanzhou City	99.35	103.27	1	1	430	83321.3	64.11	14196.4	1242.44	3055	6	7110	430	103.27	83321.3	3055	6	99.35		14196.4	1242.44	7110	6.06379	1	4.63735	64.11	11.3305	8.02454	1.79176	7.12484	9.56074	8.86926
2013	97	兰州市	Lanzhou City			0	0	14800	48190	51.05	6574.68	428.02	972		8931	14800	26.98	48190	972	-1	27.99		6574.68	428.02	8931	9.60238	0	3.2951	51.05	10.7829	6.87936		6.05917	8.79098	9.09728
2008	97	兰州市	Lanzhou City			0	0		26259.2	49.62	3092.35	622.719	498		10271	808	65.88	26259.2	498	-11	68.94		3092.35	622.719	10271	6.69456	0	4.18783	49.62	10.1758	6.2106		6.4341	8.03669	9.23708
2017	97	兰州市	Lanzhou City	99.95	97.74	1	1		76711.7	66.84	13170.6	1250.09	2683	6	7313	18923.5	97.74	76711.7	2683	6	99.95		13170.6	1250.09	7313	9.84816	1	4.58231	66.84	11.2478	7.89469	1.79176	7.13097	9.48574	8.89741
2010	98	金昌市	Jinchang	100	12.77	0	0		45291.2	15.4	5276.23		55	1	4298	459	12.77	45291.2	55	1	100		5276.23	-2.6	4298	6.12905	0	2.5471	15.4	10.7209	4.00733	0		8.57097	8.3659
2012	98	金昌市	Jinchang	100	13.14	0	0	220	52117.4	18.7	7190.49	35.44	52	1	4583	220	13.14	52117.4	52	1	100		7190.49	35.44	4583	5.39363	0	2.57566	18.7	10.8613	3.95124	0	3.56784	8.88052	8.43011
2011	98	金昌市	Jinchang	100	13.11	0	0		49947.3	16.48	6157.7	16.42	52	1	4519	339.5	13.11	49947.3	52	1	100		6157.7	16.42	4519	5.82747	0	2.57337	16.48	10.8187	3.95124	0	2.7985	8.72546	8.41605
2006	98	金昌市	Jinchang			0	0	205	32588.9	14.2	2446.81		20		3733	205	9.2	32588.9	20	1	90.02		2446.81	-78.68	3733	5.32301	0	2.2192	14.2	10.3917	2.99573	0		7.80254	8.22497
2007	98	金昌市	Jinchang	95.01	9.71	0	0	186	45078	11.38	3369.28		28	1	3614	186	9.71	45078	28	1	95.01		3369.28	-59.66	3614	5.22575	0	2.27316	11.38	10.7162	3.33221	0		8.12246	8.19257
2017	98	金昌市	Jinchang	100	5.84	1	0		48150.8	35.99	12977.7	62.8298	65	1	3614	993	5.84	48150.8	65	1	100		12977.7	62.8298	3614	6.90073	0	1.76473	35.99	10.7821	4.17439	0	4.14043	9.47099	8.19257
2015	98	金昌市	Jinchang	100	9.2	0	0	986	49139	33.78	11419	72.31	68	1	3702	986	9.2	49139	68	1	100		11419	72.31	3702	6.89366	0	2.2192	33.78	10.8024	4.21951	0	4.28096	9.34303	8.21663
2013	98	金昌市	Jinchang	100	9.13	0	0	425	53739	21.07	8238.81	254.12	55	1	4433	425	9.13	53739	55	1	100		8238.81	254.12	4433	6.05209	0	2.21157	21.07	10.8919	4.00733	0	5.53781	9.01661	8.39683
2018	98	金昌市	Jinchang	100	5.51	1	0		58720.1	38.31	13947.2	62.8298	62	1	3279	996.5	5.51	58720.1	62	1	100		13947.2	62.8298	3279	6.90425	0	1.70657	38.31	10.9805	4.12713	0	4.14043	9.54303	8.09529
2008	98	金昌市	Jinchang	100	10.22	0	0	698	41113.5	14.03	1752.38		35	1	3893	698	10.22	41113.5	35	1	100		1752.38	-40.64	3893	6.54822	0	2.32435	14.03	10.6241	3.55535	0		7.46873	8.26694
2020	98	金昌市	Jinchang	100	6.39	1	0		81643	28.47	13855.3	118.432	101	1	3824	1003.5	6.39	81643	101	1	100		13855.3	118.432	3824	6.91125	0	1.85473	28.47	11.3101	4.61512	0	4.77434	9.53642	8.24905
2009	98	金昌市	Jinchang	100	10.92	0	0		40939.5	14.8	4495.94		44	1	3914	578.5	10.92	40939.5	44	1	100		4495.94	-21.62	3914	6.36044	0	2.3906	14.8	10.6198	3.78419	0		8.41093	8.27232
2016	98	金昌市	Jinchang	100	9.2	0	0		45177.2	39.92	12491.6	72.1304	65	1	3692	989.5	9.2	45177.2	65	1	100		12491.6	72.1304	3692	6.8972	0	2.2192	39.92	10.7183	4.17439	0	4.27848	9.43281	8.21392
2014	98	金昌市	Jinchang	100	9.13	0	0		54489.9	27.13	10706.7	61.7	62	1	4512	705.5	9.13	54489.9	62	1	100		10706.7	61.7	4512	6.55891	0	2.21157	27.13	10.9058	4.12713	0	4.12228	9.27862	8.4145
2019	98	金昌市	Jinchang	100	6.1	1	0	1000	75555.6	28.33	14735	89.8889	62	1	3723	1000	6.1	75555.6	62	1	100		14735	89.8889	3723	6.90775	0	1.80829	28.33	11.2326	4.12713	0	4.49857	9.59798	8.22228
2012	99	白银市	Baiyin City	58.81	9.35	0	0		24687.8	31.49	6422.42	16.7	85	1	4160	967	9.35	24687.8	85	1	58.81		6422.42	16.7	4160	6.8742	0	2.23538	31.49	10.1141	4.44265	0	2.81541	8.76755	8.33327
2014	99	白银市	Baiyin City	95.6	15.2	0	0	361	25162.6	36.97	6461.15	14.61	91	2	4210	361	15.2	25162.6	91	2	95.6		6461.15	14.61	4210	5.88888	0	2.7213	36.97	10.1331	4.51086	0.693147	2.68171	8.77356	8.34522
2016	99	白银市	Baiyin City	95.55	15.26	0	0		24297.2	45.71	8832.43	20.2088	119	2	4418	591	15.26	24297.2	119	2	95.55		8832.43	20.2088	4418	6.38182	0	2.72524	45.71	10.0981	4.77912	0.693147	3.00612	9.08619	8.39344
2006	99	白银市	Baiyin City			0	0	60	10067	33.27	1309.9		33		4411	60	7.1	10067	33	1	119.16		1309.9	-38.8	4411	4.09434	0	1.96009	33.27	9.21702	3.49651	0		7.17771	8.39186
2017	99	白银市	Baiyin City	100	15.36	1	0		24753.9	46.84	8800.75	20.6758	137	2	4445	706	15.36	24753.9	137	2	100		8800.75	20.6758	4445	6.55961	0	2.73177	46.84	10.1167	4.91998	0.693147	3.02896	9.08259	8.39954
2018	99	白银市	Baiyin City	100	13.74	1	0	821	28109.7	44.69	8915.3	20.6758	124	2	3566	821	13.74	28109.7	124	2	100		8915.3	20.6758	3566	6.71052	0	2.62031	44.69	10.2439	4.82028	0.693147	3.02896	9.09552	8.1792
2008	99	白银市	Baiyin City	51.52	8.5	0	0		13719.2	31.2	2405.55		64	1	4387	656.5	8.5	13719.2	64	1	51.52		2405.55	-20.3	4387	6.48692	0	2.14007	31.2	9.52655	4.15888	0		7.78553	8.3864
2015	99	白银市	Baiyin City	95.55	15.25	0	0		24024.9	41.68	7239.25	16.68	102	2	4255	476	15.25	24024.9	102	2	95.55		7239.25	16.68	4255	6.16542	0	2.72458	41.68	10.0869	4.62497	0.693147	2.81421	8.88727	8.35585
2009	99	白银市	Baiyin City	62.03	9.8	0	0	1168	14777.6	32.35	3284.87		64	1	4391	1168	9.8	14777.6	64	1	62.03		3284.87	-11.05	4391	7.06305	0	2.28238	32.35	9.60087	4.15888	0		8.09708	8.38731
2020	99	白银市	Baiyin City	100	12.65	1	0		32700	45.53	13363.1	41.3775	134		3015	1051	12.65	32700	134	0	100		13363.1	41.3775	3015	6.9575	0	2.53766	45.53	10.3951	4.89784		3.72274	9.50025	8.01136
2019	99	白银市	Baiyin City	100	11.32	1	0		26850.8	44.97	10509.2	27.2928	131	1	2961	936	11.32	26850.8	131	1	100		10509.2	27.2928	2961	6.84162	0	2.42657	44.97	10.1981	4.8752	0	3.30662	9.26001	7.99328
2007	99	白银市	Baiyin City	85.34	7.8	0	0	145	11768.3	31.56	1816.07		36	1	4387	145	7.8	11768.3	36	1	85.34		1816.07	-29.55	4387	4.97673	0	2.05412	31.56	9.37317	3.58352	0		7.50443	8.3864
2010	99	白银市	Baiyin City	60.61	10	0	0		17250.5	32.91	3998.65		68	1	4071	1101	10	17250.5	68	1	60.61		3998.65	-1.8	4071	7.00397	0	2.30259	32.91	9.7556	4.21951	0		8.29371	8.31164
2011	99	白银市	Baiyin City	67.15	10.22	0	0		20947.6	31.39	4705.29	7.45	68	1	4071	1034	10.22	20947.6	68	1	67.15		4705.29	7.45	4071	6.94119	0	2.32435	31.39	9.94978	4.21951	0	2.00821	8.45644	8.31164
2013	99	白银市	Baiyin City	66.16	10.52	0	0	900	26175.5	33.86	6651.72	395.31	86	1	4199	900	10.52	26175.5	86	1	66.16		6651.72	395.31	4199	6.80239	0	2.35328	33.86	10.1726	4.45435	0	5.97967	8.80263	8.3426
2015	100	定西市	dingxi	100	6.5	0	0		10134.5	52.95	6576.09	15.56	33	1	5588	1001.2	6.5	10134.5	33	1	100		6576.09	15.56	5588	6.90895	0	1.8718	52.95	9.2237	3.49651	0	2.7447	8.7912	8.62838
2020	100	定西市	dingxi	100	6.2	1	0		17430	64.07	11458.4		62	1	5847	998.2	6.2	17430	62	1	100		11458.4	7.11	5847	6.90595	0	1.82455	64.07	9.76595	4.12713	0	1.9615	9.34648	8.67368
2019	100	定西市	dingxi	100	5.41	1	0		13684.2	65.42	8558.03		60	1	5841	998.8	5.41	13684.2	60	1	100		8558.03	8.8	5841	6.90655	0	1.68825	65.42	9.524	4.09434	0	2.17475	9.05463	8.67266
2006	100	定西市	dingxi			0	0	320	2757.46	41.11	957.681	8.37855	7		790	320	2	2757.46	7	1	28.56		957.681	8.37855	790	5.76832	0	0.693147	41.11	7.92206	1.94591	0	2.12568	6.86451	6.67203
2007	100	定西市	dingxi			0	0	400	3380.49	39.01	1288.01	12.7415	9		832	400	2.9	3380.49	9	1	41.42		1288.01	12.7415	832	5.99146	0	1.06471	39.01	8.12578	2.19722	0	2.54486	7.16085	6.72383
2016	100	定西市	dingxi	100	6.5	0	0		10926.6	53.43	6617.2		35	1	5592	1000.6	6.5	10926.6	35	1	100		6617.2	13.87	5592	6.90836	0	1.8718	53.43	9.29896	3.55535	0	2.62973	8.79743	8.62909
2013	100	定西市	dingxi	98	6.37	0	0		8404.47	44.98	5895.26	367.96	33	1	5006	1002.4	6.37	8404.47	33	1	98		5895.26	367.96	5006	6.91015	0	1.8516	44.98	9.03652	3.49651	0	5.90797	8.6819	8.51839
2014	100	定西市	dingxi	100	6.5	0	0		9627.22	50.35	5980.9	17.25	33	1	5580	1001.8	6.5	9627.22	33	1	100		5980.9	17.25	5580	6.90955	0	1.8718	50.35	9.17235	3.49651	0	2.84781	8.69633	8.62694
2017	100	定西市	dingxi	100	6.5	1	0	1000	10802.3	57.68	7210.49		36	1	5819	1000	6.5	10802.3	36	1	100		7210.49	12.18	5819	6.90775	0	1.8718	57.68	9.28752	3.58352	0	2.4998	8.88329	8.66888
2010	100	定西市	dingxi	80	5.6	0	0		5194.06	44.31	3020.1	16.98	9	1	899	761.8	5.6	5194.06	9	1	80		3020.1	16.98	899	6.63568	0	1.72277	44.31	8.55527	2.19722	0	2.83204	8.01304	6.80128
2018	100	定西市	dingxi	100	13.08	1	0		11719.1	59.55	8254.63		76	2	5827	999.4	13.08	11719.1	76	2	100		8254.63	10.49	5827	6.90716	0	2.57108	59.55	9.36898	4.33073	0.693147	2.35042	9.01853	8.67026
2009	100	定西市	dingxi			0	0		4406.35	45.66	2427.25	14.87	9		897	641.2	4.7	4406.35	9	1	67.14		2427.25	14.87	897	6.46334	0	1.54756	45.66	8.3908	2.19722	0	2.69935	7.79451	6.79906
2011	100	定西市	dingxi	92.86	6.5	0	0		6183.99	44	3893.65	27.11	26	1	860	882.4	6.5	6183.99	26	1	92.86		3893.65	27.11	860	6.78265	0	1.8718	44	8.72972	3.2581	0	3.2999	8.2671	6.75693
2012	100	定西市	dingxi	94	4.7	0	0	1003	7535.31	42.72	5017.58	24.08	33	1	4978	1003	4.7	7535.31	33	1	94		5017.58	24.08	4978	6.91075	0	1.54756	42.72	8.92736	3.49651	0	3.18138	8.5207	8.51278
2008	100	定西市	dingxi			0	0		3547.23	40.97	1785.29	12.424	9		872	520.6	3.8	3547.23	9	1	54.28		1785.29	12.424	872	6.25498	0	1.335	40.97	8.17392	2.19722	0	2.51963	7.48734	6.77079
2007	101	克拉玛依市	Karamay City	75.02	9.61	0	0	147	145764	9.92	12117.9	143.605	111	3	6835	147	9.61	145764	111	3	75.02		12117.9	143.605	6835	4.99043	0	2.2628	9.92	11.8897	4.70953	1.09861	4.96707	9.40244	8.82981
2015	101	克拉玛依市	Karamay City	98.97	16.4	0	0	2256	210020	33.96	29917.9	174.44	304	3	5185	2256	16.4	210020	304	3	98.97		29917.9	174.44	5185	7.72135	0	2.79728	33.96	12.255	5.71703	1.09861	5.16158	10.3062	8.55353
2006	101	克拉玛依市	Karamay City	67.7	8.9	0	0	632	146428	9.87	10757.7	128.249	94	2	6593	632	8.9	146428	94	2	67.7		10757.7	128.249	6593	6.44889	0	2.18605	9.87	11.8943	4.54329	0.693147	4.85397	9.28338	8.79376
2016	101	克拉玛依市	Karamay City	99.08	14.49	0	0	1957	207000	29.59	33187.9	206.049	402	3	4979	1957	14.49	207000	402	3	99.08		33187.9	206.049	4979	7.57917	0	2.67346	29.59	12.2405	5.99645	1.09861	5.32811	10.4099	8.51298
2009	101	克拉玛依市	Karamay City	94.03	13.08	0	0		122056	12.67	10855.2	100.97	127	3	6584	139.4	13.08	122056	127	3	94.03		10855.2	100.97	6584	4.93735	0	2.57108	12.67	11.7122	4.84419	1.09861	4.61482	9.2924	8.7924
2019	101	克拉玛依市	Karamay City	100	18.32	1	0		313871	31.3	38733.6	483.484	253	2	5931	5180	18.32	313871	253	2	100		38733.6	483.484	5931	8.55256	0	2.90799	31.3	12.6567	5.53339	0.693147	6.18102	10.5645	8.68795
2013	101	克拉玛依市	Karamay City	98.95	15.65	0	0	15579	225095	22.49	21058.4	271.13	252	3	5690	15579	15.65	225095	252	3	98.95		21058.4	271.13	5690	9.65368	0	2.75047	22.49	12.3243	5.52943	1.09861	5.6026	9.95505	8.64646
2018	101	克拉玛依市	Karamay City	100	15.41	1	0	160	289723	26.54	42577.6	387.581	256	3	5958	160	15.41	289723	256	3	100		42577.6	387.581	5958	5.07517	0	2.73502	26.54	12.5767	5.54518	1.09861	5.95992	10.6591	8.69249
2012	101	克拉玛依市	Karamay City	98.64	16.65	0	0	128	215613	11.47	18663.6	111.65	195	3	6324	128	16.65	215613	195	3	98.64		18663.6	111.65	6324	4.85203	0	2.81241	11.47	12.2812	5.273	1.09861	4.71537	9.83433	8.75211
2011	101	克拉玛依市	Karamay City	97.08	15.64	0	0		212086	10.15	16746.9	101.82	180	3	6546	131.8	15.64	212086	180	3	97.08		16746.9	101.82	6546	4.88129	0	2.74983	10.15	12.2647	5.19296	1.09861	4.62321	9.72597	8.78661
2020	101	克拉玛依市	Karamay City	100	16.75	1	0	10200	180871	30.67	24302	358.587	379	4	5674	10200	16.75	180871	379	4	100		24302	358.587	5674	9.23014	0	2.8184	30.67	12.1055	5.93754	1.38629	5.88217	10.0983	8.64365
2008	101	克拉玛依市	Karamay City	93.28	11.53	0	0		171208	8.58	12052.7	120.999	116	3	6718	143.2	11.53	171208	116	3	93.28		12052.7	120.999	6718	4.96424	0	2.44495	8.58	12.0506	4.75359	1.09861	4.79579	9.39704	8.81255
2017	101	克拉玛依市	Karamay City	99.07	13.62	1	0	37	240162	28.99	35899.9	387.581	246	3	5549	37	13.62	240162	246	3	99.07		35899.9	387.581	5549	3.61092	0	2.61154	28.99	12.3891	5.50533	1.09861	5.95992	10.4885	8.62137
2014	101	克拉玛依市	Karamay City	98.98	16.18	0	0	6176	217352	23.91	24069.2	125.64	280	3	5244	6176	16.18	217352	280	3	98.98		24069.2	125.64	5244	8.72843	0	2.78378	23.91	12.2893	5.63479	1.09861	4.83342	10.0887	8.56484
2010	101	克拉玛依市	Karamay City	94.87	13.5	0	0		189644	9.76	14601.7	99.49	135	3	6099	135.6	13.5	189644	135	3	94.87		14601.7	99.49	6099	4.90971	0	2.60269	9.76	12.1529	4.90527	1.09861	4.60006	9.58889	8.71588
